# Supplementary material for: Circuit-specific hippocampal ΔFosB underlies resilience to stress-induced social avoidance
Source: Nat Commun. 2020 Sep 8;11:4484. doi: 10.1038/s41467-020-17825-x (PMC7479591; doi:10.1038/s41467-020-17825-x)
Supplement: Supplementary file 4 — Source Data [file 41467_2020_17825_MOESM4_ESM.zip]

Archive with 33 entries (32 files):
- Source Data Fig 1.xlsx
- __MACOSX/
- __MACOSX/._Source Data Fig 1.xlsx
- Source Data Fig S6.xlsx
- __MACOSX/._Source Data Fig S6.xlsx
- Source Data Fig S1.xlsx
- __MACOSX/._Source Data Fig S1.xlsx
- Source Data Fig S12.xlsx
- __MACOSX/._Source Data Fig S12.xlsx
- Table 3.xlsx
- __MACOSX/._Table 3.xlsx
- Source Data Fig 4.xlsx
- __MACOSX/._Source Data Fig 4.xlsx
- Source Data Fig S3.xlsx
- __MACOSX/._Source Data Fig S3.xlsx
- Source Data Fig S10.xlsx
- __MACOSX/._Source Data Fig S10.xlsx
- Source Data Fig S11.xlsx
- __MACOSX/._Source Data Fig S11.xlsx
- Source Data Fig 5.xlsx
- __MACOSX/._Source Data Fig 5.xlsx
- Source Data Fig S9.xlsx
- __MACOSX/._Source Data Fig S9.xlsx
- Source Data Fig 2.xlsx
- __MACOSX/._Source Data Fig 2.xlsx
- Source Data Fig S5.xlsx
- __MACOSX/._Source Data Fig S5.xlsx
- Source Data Fig S4.xlsx
- __MACOSX/._Source Data Fig S4.xlsx
- Source Data Fig 3.xlsx
- __MACOSX/._Source Data Fig 3.xlsx
- Source Data Fig S8.xlsx
- __MACOSX/._Source Data Fig S8.xlsx
