# Supplementary material for: Circuit-specific hippocampal ΔFosB underlies resilience to stress-induced social avoidance
Source: Nat Commun. 2020 Sep 8;11:4484. doi: 10.1038/s41467-020-17825-x (PMC7479591; doi:10.1038/s41467-020-17825-x)
Supplement: Supplementary file 4 — Source Data [file 41467_2020_17825_MOESM4_ESM.zip › Source Data Fig 1.xlsx]

## Sheet: Fig 1b
FosB Intensity in GFP co-labeled vHPC-NAc Cells
	Control	Stress
1	0	3.053
2	0.289322	0.76868
3	0.324226	2.05654
4	0.072395	1.0911
5	0.586141	2.01594
6	0.388089	1.59683
7	0.410842	1.23951
8	0.198828	3.20503
9	0.069551	2.10282
10	0.437473	0.776437
11	0.344911	1.29897
12	1.43265	1.10713
13	0	1.39929
14	0.365595	0.880117
15	1.04404	0
16	0.689822	0.715935
17	0.575024	0.269672
18	1.51383	0
19	0	0
20	0	2.01853
21	0.745669	0.014738
22	0.569853	2.9563
23	0.439024	1.01172
24	0.575541	0.928467
25	0.8796	2.2414
26	0	0.732483
27	0.240714	1.49005
28	1.31552	0.652848
29	0.2932	0.167543
30	0.035163	0.67586
31	3.88012	0.251573
32	1.01069	12.5978
33	0.270706	0.738947
34	0.054813	0.543997
35	1.16737	0.777471
36	0.708179	0.393519
37	-0.19392	0.163665
38	1.70775	0.340774
39	0.002844	0
40	0	0.414979
41	0	0.812893
42	0.459967	0.892269
43	0.505473	0.892528
44	0.874946	0.541412
45	0.477032	0.557183
46	0.986124	0.352409
47	0.887874	1.76566
48	0.376454	2.17935
49	1.27958	0.125657
50	0.868482	1.26976
51	0.935965	0.11092
52	1.30182	0.854262
53	0.71154	0.662932
54	0.751357	0.378264
55	0.585624	0.981987
56	0.538309	1.25631
57	1.6488	1.08774
58	0.112212	0.583039
59	1.6669	2.08058
60	0.120228	2.35362
61	0.964664	0.683358
62	0.743342	0.989485
63	0.364819	0.856072
64	0.294493	0.965957
65	1.06809	1.05749
66	0.949927	2.43377
67	3.869	2.74791
68	0.666293	6.51297
69	3.56856	3.55486
70	1.06007	1.02103
71	1.22167	1.89287
72	1.32923	0.578643
73	2.32828	1.58933
74	1.2589	1.37059
75	0.436697	0.519693
76	0.209946	1.03861
77	2.43273	2.09997
78	0.465914	1.93553
79	0.508575	0.847539
80	5.95062	0.894596
81	2.26416	1.4479
82	1.02827	1.25011
83	3.33172	3.30509
84	1.22296	1.70723
85	4.11126	0.682323
86	0.680514	0.463587
87	0.444713	0.519176
88	0.969318	1.30415
89	0.292424	3.1135
90	0.12152	2.57907
91	0.244333	1.08101
92	0.975523	0.836422
93	0.957166	1.27208
94	0.541412	1.16944
95	1.80652	4.4616
96	2.40662	1.40834
97	0.679221	2.85288
98	1.70516	3.08119
99	0.139102	2.28536
100	1.16556	2.23701
101	0.025597	1.5159
102	0.537792	2.2913
103	0.414203	1.72688
104	0.507541	1.13195
105	0.259071	2.09454
106	0.738171	1.36025
107	0.769198	0.964406
108	2.20133	0.965181
109	0.932862	0.786779
110	1.58597
111	1.61208
112	0.925105
113	0.948634
114	1.3949
115	0.743342
116	2.01129
117	1.08748
118	0.569335
119	0.414203
120	0.645092
121	0.365854
122	1.46367
123	1.04507
124	1.19633
125	0.237869
126	2.20469
127	2.50642
128	2.35542
129	0.68465
130	1.3331
131	1.14074
132	0.948375
133	0.96363
134	1.70413
135	1.12393
136	2.25097
137	1.06653
138	1.51513
139	3.23787
140	1.45954
141	1.50142
142	1.2258
143	0.855037
144	0.584849
145	0.752133
146	0.731707
147	1.90839

## Sheet: Fig 1e
Social Interaction Ratio						Social Interaction Time
	GFP	ΔJunD				GFP		ΔJunD
1	0.37656	0.15671				No Target	Target	No Target	Target
2	0.38177	0.25811			1	59.99	22.59	56.22	8.81
3	0.85491	0.19431			2	68.34	26.09	84.15	21.72
4	0.23022	0.89764			3	54.45	46.55	98.4	19.12
5	0.1662	0.21271			4	84.92	19.55	74.64	67
6	0.55098	0.74281			5	67.87	11.28	108.88	23.16
7	0.88947	0.35998			6	53.65	29.56	67.07	49.82
8	1.05866	0.11457			7	89.39	79.51	90.56	32.6
9	1.13871	0.69346			8	112.68	119.29	84.75	9.71
10	1.07158	0.8705			9	86.15	98.1	67.17	46.58
11	1.28114	1.26601			10	97.93	104.94	116.99	101.84
12	1.04551	1.05354			11	98.03	125.59	77.78	98.47
13	0.9336	1.20173			12	78.45	82.02	94.13	99.17
14	1.1973	0.86186			13	101.5	94.76	90.12	108.3
15	1.28805	0.04357			14	49.72	59.53	120.02	103.44
16	0.92548	0.37647			15	102.97	132.63	95.7	4.17
17	1.18922	0.37723			16	98.1	90.79	97.06	36.54
18	1.07899	0.11373			17	79.01	93.96	96.6	36.44
19	0.93255				18	113.31	122.26	93.03	10.58
					19	107.34	100.1

## Sheet: Fig 1f
Social Interaction Ratio						Social Interaction Time
	GFP	ΔJunD				GFP		ΔJunD
1	0.422423	0.502761				No Target	Target	No Target	Target
2	0.487893	0.906637			1	75.28	31.8	101.4	50.98
3	1.07001	0.969763			2	52.45	25.59	62.23	56.42
4	0.458864	1.76576			3	100.13	107.14	82.68	80.18
5	1.82343	0.328859			4	46.31	21.25	29.5	52.09
6	1.16671	0.314098			5	48.31	88.09	43.21	14.21
7	0.246124	0.282652			6	75.64	88.25	65.33	20.52
8	1.0765	0.432501			7	72.24	17.78	29.86	8.44
9	1.14155	1.46282			8	41.44	44.61	27.63	11.95
					9	74.04	84.52	70.07	102.5
