# Supplementary material for: Circuit-specific hippocampal ΔFosB underlies resilience to stress-induced social avoidance
Source: Nat Commun. 2020 Sep 8;11:4484. doi: 10.1038/s41467-020-17825-x (PMC7479591; doi:10.1038/s41467-020-17825-x)
Supplement: Supplementary file 4 — Source Data [file 41467_2020_17825_MOESM4_ESM.zip › Source Data Fig S6.xlsx]

## Sheet: Fig S6a
Open Field % Center Time				Open Field Distance Moved (cm)
	Control	FosB KO			Control	FosB KO
1	23.9	10.1		1	1228.8	935.7
2	15.1	6.5		2	1331.6	1068.5
3	10.9	11.5		3	1199.8	1068.2
4	11.7	4.6		4	1027.9	913.1
5	9.4	30.9		5	1714.3	1572.6
6	14.5	3.6		6	1797.6	665.9
7	13.6	5.2		7	1690.1	1320.7
8		3.9		8		712.3

## Sheet: Fig S6b
Open Field % Center Time				Open Field Distance Moved (cm)
	Control	FosB KO			Control	FosB KO
1	11.3	14.7		1	1287.8	1612.7
2	13.2	26.8		2	1657.1	1614.1
3	15.2	5.2		3	1291.9	1763.5
4	15.5	12.2		4	1416	1783.7
5	13.7	19.6		5	1613	1310.7
6	12.5	13.1		6	1357.6	1993.3
7		23.6		7		1351.6
8		14.8		8		1325.6

## Sheet: Fig S6c
	Paw Withdrawal Threshold (g)
	No Stress		Stress
	Control	KO	Control	KO
1	1.3556	1.7445	0.7762	1.3556
2	2.1321	2.8054	1.0715	1.2638
3	1.5446	1.2555	0.3033	0.6823
4	1.2638	1.3556	1.3556	1.5776
5	2.8054	1.8713	1.5776	1.3556
6	2.3651	0.6254	0.4507	0.7832
7	1.1429	0.9211	0.6823	1.4566
8	1.1429	1.33	1.33	1.4566

## Sheet: Fig S6d
	Latency to feed (s)
	No Stress		Stress
	Control	KO	Control	KO
1	170	286	275	395
2	321	95	225	265
3	167	118	90	335
4	253	215	220	115
5	109	78	292	172
6	265	68	453	386
7	82	149	154	410
8	167	250	68	260
9	67	266	345	129
10	131	169	348	280
11	99	160	349	284
12	192	68	23	154

## Sheet: Fig S6e
	Crossover latency (s)
	No Stress		Stress
	Control	KO	Control	KO
1	45	122	186	164
2	130	54	32	300
3	158	96	71	120
4	14	173	300	206
5	142	41	300	300
6	46	87	24	124
7	39	89	103	293
8	181	222	219	300
9	47	32	215	300
10	115	56	174	234
11	80	190	41	219
12	69	138	87	146

## Sheet: Fig S6f
	Immobility (%)
	No Stress		Stress
	Control	KO	Control	KO
1	49.3549	16.8168	34.3517	26.6266
2	23.746	36.7701	27.31	41.9419
3	22.022	30.5139	17.3006	29.1792
4	32.6215	52.4358	33.3333	41.0911
5	17.0337	28.7955	29.713	24.7915
6	5.08842	47.3807	23.1398	19.6864
7	39.4561	4.62129	51.4348	22.8562
8	26.3096	23.29	43.4101	46.3464
9	41.1745	25.1585	31.3147	30.0634
10		32.9663	33.3667	32.7995
11		43.3767		44.6113
12		31.1311
