# Supplementary material for: Circuit-specific hippocampal ΔFosB underlies resilience to stress-induced social avoidance
Source: Nat Commun. 2020 Sep 8;11:4484. doi: 10.1038/s41467-020-17825-x (PMC7479591; doi:10.1038/s41467-020-17825-x)
Supplement: Supplementary file 4 — Source Data [file 41467_2020_17825_MOESM4_ESM.zip › Source Data Fig S1.xlsx]

## Sheet: Fig S1c
vHPC FosB-positive Cells (% of Control)
	Control	Defeat
1	163.393	230.357
2	75	166.071
3	125.893	93.75
4	85.7143	160.714
5	53.5714	107.143
6	96.4286	101.786
7	52.2727	163.636
8	113.636	68.1818
9	56.8182
10	118.182
11	168.182
12	90.9091

## Sheet: Fig S1e
vDG FosB-positive Cells per mm2				vCA1 FosB-positive Cells per mm2				vCA3 FosB-positive Cells per mm2
	Saline	Fluoxetine			Saline	Fluoxetine			Saline	Fluoxetine
1	87.3786	1203.88		1	19.4175	611.65		1	58.2524	699.029
2	131.068	1626.21		2	92.233	737.864		2	155.34	868.932
3	203.883	1451.46		3	106.796	660.194		3	160.194	975.728
4	184.466	3213.59		4	155.34	966.019		4	48.5437	1257.28
5		3436.89		5		922.33		5		1019.42
6		786.408		6		543.689		6		368.932
7		2490.29		7		956.311		7		1053.4
8		2330.1		8		815.534		8		1116.51

## Sheet: Fig Sf
Fold change mRNA (normalized to Rbfox3)
	FosB		DeltaFosB
	Control	Defeat	Control	Defeat
	1	4.56939	1	4.76343
