# Supplementary material for: Circuit-specific hippocampal ΔFosB underlies resilience to stress-induced social avoidance
Source: Nat Commun. 2020 Sep 8;11:4484. doi: 10.1038/s41467-020-17825-x (PMC7479591; doi:10.1038/s41467-020-17825-x)
Supplement: Supplementary file 4 — Source Data [file 41467_2020_17825_MOESM4_ESM.zip › Source Data Fig S12.xlsx]

## Sheet: Fig S12a
	Steady State Current Produced by Voltage Step (pA)
Voltage (mV)	WT																				KO
-100	-0.23349	-0.273761	-0.254138	-0.106201	-0.0905651	-0.260481	-0.217973	-0.158447	-0.262824	-0.18303	-0.164992	-0.0543213	-0.144958	-0.0515671	-0.184611	-0.0836833	-0.134167	-0.0987636	-0.202691	-0.162921	-0.366898	-0.11956	-0.179816	-0.268628	-0.242031	-0.283184	-0.141336	-0.0844299	-0.0849554	-0.0160784	-0.0236206	-0.0984375	-0.247894	-0.231738	-0.135324	-0.171987	-0.126299	-0.0947113	-0.109469	-0.0436547	-0.0544662	-0.00375705	-0.0478312	-0.0705052	-0.02445	-0.0506243	-0.0297139
-90	-0.183523	-0.180432	-0.169812	-0.0778402	-0.0659846	-0.184614	-0.15928	-0.118544	-0.199855	-0.127479	-0.12053	-0.0409982	-0.10379	-0.0361023	-0.134508	-0.0659749	-0.0996094	-0.0588553	-0.155072	-0.122876	-0.246017	-0.0621033	-0.0845562	-0.152368	-0.152431	-0.196225	-0.0917783	-0.0491882	-0.0374534	0.0130615	0.00353326	-0.0386719	-0.135284	-0.12522	-0.0652902	-0.0855204	-0.0493949	-0.0364227	-0.0272217	-0.0120152	-0.0167999	0.0128038	-0.0185547	-0.0256605	0.000955021	-0.0167585	-0.00986735
-80	-0.133301	-0.0894165	-0.0959961	-0.0515951	-0.0365434	-0.112575	-0.103427	-0.0704346	-0.13614	-0.0812331	-0.0721999	-0.0294538	-0.0673675	-0.022232	-0.0949436	-0.0444946	-0.0675293	-0.0184152	-0.114904	-0.0834045	-0.134247	-0.0122452	-0.00227436	-0.0567952	-0.0796421	-0.117444	-0.0483239	-0.0166504	-0.00182551	0.0371617	0.0244683	0.0119385	-0.0394287	-0.0289917	-0.00716727	-0.0137024	0.020813	0.0160828	0.0515137	0.0127534	0.0139236	0.0290799	0.0140788	0.0117766	0.0234734	0.0121896	0.00882975
-70	-0.0850932	-0.00560303	-0.0271484	-0.023641	-0.0112859	-0.0454189	-0.0469305	-0.0307617	-0.0703318	-0.0328463	-0.0309965	-0.0118757	-0.0324554	-0.00723267	-0.0522325	-0.0274536	-0.0343628	0.0131051	-0.0626666	-0.0437378	-0.0309143	0.0380707	0.0739489	0.032959	-0.0105678	-0.0456736	-0.00853165	0.0121948	-0.0010265	0.035226	-0.00267198	0.0717773	0.0354004	0.047644	0.0450091	0.042043	0.0914917	0.0644226	0.133282	0.0418585	0.0314789	0.0091824	0.0334269	0.0514044	0.0456758	0.0732422	0.024587
-60	-0.0374247	0.0782349	0.0382935	-0.00211589	0.00508256	0.0240566	0.0117188	0.0103353	-0.0180793	0.00947453	0.0107891	-0.000558036	0.0110321	0.0082016	-0.00549316	-0.00906982	-0.0052246	0.0413644	-0.016742	-0.0049988	0.0565949	0.0883331	0.142687	0.126156	0.0492292	0.0206877	0.0283946	0.0416504	0.0108865	0.0614711	0.105489	0.131274	0.172119	0.160583	0.153756	0.0966695	0.166748	0.0700531	0.206515	0.177287	0.056694	0.131293	0.0551351	0.12419	0.0648265	0.168649	0.0623779
-50	0.00986735	0.165686	0.101392	0.0223524	0.0469638	0.0908116	0.0714888	0.0419108	0.0474918	0.040856	0.0120004	0.0155029	0.0756836	0.0211258	0.034139	0.00920003	0.020105	0.0733817	0.0291973	0.0240112	0.140076	0.137932	0.220048	0.171289	0.0942906	0.0828343	0.0600002	0.0752502	0.0112471	0.147374	0.107754	0.203223	0.535919	0.620776	0.293038	0.396332	0.319144	0.584229	0.319984	0.246495	0.204498	0.2044	0.192118	0.277928	0.148416	0.30692	0.132802
-40	0.0562235	0.221728	0.232629	0.0539144	0.0858709	0.143834	0.144931	0.118327	0.174946	0.15364	0.177377	0.0284249	0.117676	0.0405197	0.05405	0.024943	0.0450684	0.127468	-0.144309	0.136237	0.223404	0.191193	0.250495	0.289518	0.160836	0.105064	0.110129	0.217987	0.141629	0.2293	0.150052	0.334277	0.483429	0.935364	0.455915	0.57489	0.563808	0.551758	0.455388	0.443005	0.188416	0.360392	0.277893	0.396799	0.190128	0.309134	0.211355
-30	0.116445	0.387836	0.421301	0.141751	0.202836	0.313494	0.224632	0.335666	0.217073	0.263907	0.250197	0.0439628	0.239533	0.053894	0.221205	0.0488851	0.0791748	0.147252	0.0781418	0.166296	0.267502	0.246017	0.487549	0.247632	0.121739	0.266743	0.207851	0.34259	0.435497	0.045323	0.23822	0.457349	0.817657	0.926111	0.587071	0.73525	1.11192	1.08391	0.58759	0.532471	0.477173	0.448364	0.255249	0.347316	0.15085	0.235195	0.179423
-20	0.148061	0.557263	0.564123	0.21483	0.275568	0.479492	0.294567	0.587321	0.503938	0.290368	0.292077	0.0682547	0.432953	0.0706558	0.300157	0.0700155	0.0985718	0.245178	0.139342	0.191974	0.426224	0.28939	0.665232	0.640039	0.331752	0.365536	0.284265	0.361987	0.996493	0.287214	0.387587	0.655396	1.3512	1.34899	0.708252	0.834005	1.7846	1.77203	0.759878	0.58717	0.828384	0.435995	0.469014	0.517777	0.261869	0.24714	0.257975
-10	0.19399	0.731482	0.471789	0.276096	0.319669	0.666469	0.460438	0.739068	0.890451	0.422842	0.388512	0.0864955	0.738846	0.1017	0.352322	0.100155	0.186169	0.450178	0.380596	0.262543	0.83075	0.402946	0.837164	1.33629	0.837664	0.171907	0.201708	0.43949	1.68585	0.433419	0.54225	0.789502	1.9632	1.82233	0.727173	1.06322	2.60249	2.6167	0.928805	0.65146	1.26037	0.520508	0.655884	0.642983	0.409165	0.583775	0.374735
0	0.42453	0.503705	0.705542	0.265978	0.359364	0.817566	0.617165	1.052	1.42529	0.597656	0.563167	0.125122	1.0988	0.119965	0.458699	0.122652	0.399219	0.790719	0.766271	0.420746	1.4223	0.498962	0.838899	2.08803	1.45011	0.694882	0.369793	0.631439	2.49687	0.646415	0.761753	0.787012	2.70139	2.3651	0.928362	1.37888	3.63706	3.62241	1.13086	0.862828	1.73444	0.64171	0.864848	0.88138	0.52035	1.03509	0.478465
10	0.671153	0.853882	0.950867	0.385132	0.482222	1.00952	0.789307	1.4133	2.07778	0.807983	0.745239	0.155204	1.50691	0.169319	0.595025	0.156144	0.696667	1.20569	1.31428	0.588544	2.07391	0.57077	1.04689	2.93262	2.19795	1.0307	0.523469	0.848352	3.45765	0.865653	0.909899	0.991162	3.52884	2.92206	1.15156	1.74386	3.99988	3.99988	1.45045	1.07973	2.28956	0.722968	1.08702	1.14521	0.686049	1.49897	0.624247
20	0.893504	1.0378	1.22946	0.371541	0.650535	1.25606	0.917325	1.79498	2.83443	1.05433	0.956552	0.165824	1.92139	0.198524	0.729709	0.167529	0.944641	1.61833	1.92048	0.817181	2.79967	0.636917	1.37023	3.82294	2.97491	1.33361	0.687296	1.08303	3.99988	1.09091	1.10824	1.21616	3.99988	3.58931	1.43216	2.22155	3.99988	3.99988	1.83283	1.31359	2.81572	0.834947	1.31917	1.43152	0.881577	2.01383	0.753784
30	1.44335	1.33755	1.56284	0.461371	0.82737	1.28615	1.21878	2.22118	3.65815	1.30166	1.22792	0.195888	2.43654	0.246994	0.937337	0.19856	1.25454	2.05631	2.60384	0.998804	3.55405	0.746223	1.72605	3.99988	3.82165	1.72702	0.873931	1.36873	3.99988	1.34848	1.31542	1.30278	3.99988	3.99988	1.67503	2.70409	3.99988	3.99988	2.33741	1.59094	3.51049	0.947605	1.56826	1.75155	1.07865	2.56808	0.874715
40	2.1953	1.49968	1.85525	0.631822	1.02107	1.47999	1.40571	2.6492	3.99988	1.63938	1.51686	0.245466	2.92812	0.297905	1.12307	0.212537	1.56942	2.56281	3.29344	1.22887	3.99988	0.845611	2.03102	3.99988	3.99988	2.09826	1.0551	1.6471	3.99988	1.65766	1.44358	1.43179	3.99988	3.99988	1.9843	3.22644	3.99988	3.99988	2.90529	1.91724	3.99988	1.06384	1.82041	2.15564	1.29385	3.09501	1.02749

## Sheet: Fig S12b
100 pA Mean Spike Amplitude (pA)				100 pA Mean Spike Half-width (ms)
	WT	KO			WT	KO
1	42.9331	70.7522		1	8.48793	1.8601
2	64.2756	42.9032		2	2.58379	3.68617
3	50.2249	59.3444		3	2.61735	2.29587
4	38.1489	63.3281		4	4.02597	2.37787
5	42.5694	55.9309		5	3.97071	2.55538
6	54.1306	55.5909		6	2.55019	2.54249
7	50.0527	47.7781		7	2.43452	3.11689
8	57.3221	52.0501		8	1.34805	3.107
9	53.093	53.271		9	4.22781	4.66858
10	51.5197	43.365		10	4.14077	3.71869
11	42.7017	33.0857		11	5.96352	3.22182
12	42.5603	55.9734		12	5.56228	2.93151
13	55.0125	67.9954		13	4.2192	2.1646
14	52.5191	51.7457		14	4.71571	2.42208
15	50.8055	52.6257		15	5.279	2.45253
16	26.3094	59.2068		16	7.09057	2.36942
17	61.9171	61.3838		17	5.50799	2.40367
18	43.0684	68.8624		18	3.50591	1.90783
19	70.4656	64.8491		19	4.1267	1.88644
20	60.8135	55.7126		20	4.85104	2.91436
21		51.8862		21		2.79039
22		49.6137		22		3.18747
23		48.4568		23		2.60437
24		68.745		24		2.93772
25		45.3166		25		4.62791
26		60.2547		26		3.65054
27		43.2861		27		5.45784

## Sheet: Fig S12c
Spontaneous EPSC Amplitude (pA)				Spontaneous EPSC Frequency
	WT	KO			WT	KO
1	8.81808	9.63332		1	0.663003	4.34411
2	14.9814	8.23031		2	2.17496	2.35935
3	11.7534	8.05019		3	0.514601	3.9224
4	17.8893	9.76413		4	3.16995	8.06659
5	12.0418	8.33558		5	2.12099	7.23873
6	12.8162	6.97602		6	1.55717	7.68044
7	16.1106	8.45716		7	18.3664	6.11634
8	13.8743	10.4855		8	3.11505	6.09755
9	9.71631	7.17606		9	1.6175	3.36861
10	10.1992	7.8289		10	0.921205	3.76108
11	12.1023	7.81656		11	3.51996	3.92161
12	14.4166	11.0311		12	4.38139	6.8685
13	15.4862	8.20549		13	1.55078	4.93144
14	12.943	28.7579		14	3.47775	5.60635
15	16.0866	10.0101		15	3.92519	5.39621
16	12.373	8.20549		16	5.06834	4.93144
17	19.4434	8.75957		17	3.54778	8.74767
18	13.4119	7.38382		18	4.07134	1.91498
19	12.43	9.03806		19	2.35467	11.8576
20		8.07268		20		6.76165
21		9.58285		21		6.6474
22		6.50523		22		5.59154
23		12.3473		23		8.85324
24		6.70254		24		6.32522
25		9.01922		25		9.45669
26		7.79398		26		6.33369
27		9.71363		27		8.92035
