# Supplementary material for: Circuit-specific hippocampal ΔFosB underlies resilience to stress-induced social avoidance
Source: Nat Commun. 2020 Sep 8;11:4484. doi: 10.1038/s41467-020-17825-x (PMC7479591; doi:10.1038/s41467-020-17825-x)
Supplement: Supplementary file 4 — Source Data [file 41467_2020_17825_MOESM4_ESM.zip › Table 3.xlsx]

## Sheet: TRAP-Seq genes
Gene	Ensemble Gene ID	WT TRAP SEM	KO TRAP SEM	WT Enriched?	KO Enriched?	Reg	Fold Change	Sig (P Value)
Peg10	ENSMUSG00000092035	0.25106	0.324662	FALSE	TRUE	Up	1.00127	8.96e-17
Siae	ENSMUSG00000001942	0.168197	0.239757	FALSE	TRUE	Up	0.508922	2.88e-05
Zcchc12	ENSMUSG00000036699	2.57695	1.75278	FALSE	TRUE	Up	0.447306	0.000119044
Kcng1	ENSMUSG00000074575	2.13032	1.86003	FALSE	TRUE	Up	0.440293	0.000211127
Arhgap36	ENSMUSG00000036198	0.80808	1.05265	FALSE	TRUE	Up	0.491751	0.000473845
Gaa	ENSMUSG00000025579	4.44771	2.20557	TRUE	TRUE	Up	0.344739	0.000561478
Hap1	ENSMUSG00000006930	5.71611	11.2013	TRUE	TRUE	Up	0.25071	0.00230194
Nr2f2	ENSMUSG00000030551	4.06996	1.63791	FALSE	TRUE	Up	0.288252	0.00267127
Rab3b	ENSMUSG00000003411	1.38849	5.11135	FALSE	TRUE	Up	0.380362	0.00336688
Rwdd2a	ENSMUSG00000032417	2.92863	2.26849	FALSE	TRUE	Up	0.389417	0.00394609
Gpr101	ENSMUSG00000036357	0.251619	2.26444	FALSE	TRUE	Up	0.420257	0.00420648
Poll	ENSMUSG00000025218	0.517781	1.87642	FALSE	TRUE	Up	0.395645	0.0047097
Grp	ENSMUSG00000024517	5.5364	3.02744	TRUE	TRUE	Up	0.398673	0.00499536
Adra2a	ENSMUSG00000033717	0.644974	0.983717	FALSE	TRUE	Up	0.40482	0.0052506
Sstr1	ENSMUSG00000035431	0.299812	1.00719	FALSE	TRUE	Up	0.402939	0.00610903
Peli3	ENSMUSG00000024901	0.278471	0.18729	FALSE	TRUE	Up	0.397658	0.00608259
Marcksl1	ENSMUSG00000047945	9.65194	6.01316	TRUE	TRUE	Up	0.280817	0.00748599
Gda	ENSMUSG00000058624	3.46617	3.29708	FALSE	TRUE	Up	0.209496	0.00850645
Polr2h	ENSMUSG00000021018	1.74248	2.20407	FALSE	TRUE	Up	0.366561	0.0124839
Ptcd2	ENSMUSG00000021650	2.68785	0.759024	FALSE	TRUE	Up	0.349743	0.0123832
Hs6st2	ENSMUSG00000062184	0.432022	0.427836	FALSE	TRUE	Up	0.349752	0.015176
Far2	ENSMUSG00000030303	0.295357	0.233494	FALSE	TRUE	Up	0.336038	0.0153552
Foxo1	ENSMUSG00000044167	0.23431	1.9418	FALSE	TRUE	Up	0.325618	0.015051
Dtd1	ENSMUSG00000027430	0.957254	6.8431	TRUE	FALSE	Up	0.287711	0.014111
Faim2	ENSMUSG00000023011	2.39396	1.96341	FALSE	TRUE	Up	0.230468	0.0159221
Dio3	ENSMUSG00000075707	1.23816	1.49913	FALSE	TRUE	Up	0.335759	0.0181394
Jarid2	ENSMUSG00000038518	0.246492	0.223271	FALSE	TRUE	Up	0.31202	0.0176434
Pgrmc1	ENSMUSG00000006373	11.5697	6.8932	TRUE	TRUE	Up	0.241619	0.0173941
Prnp	ENSMUSG00000079037	5.25044	4.77274	TRUE	TRUE	Up	0.226081	0.0178396
BC023105	ENSMUSG00000063388	0.203621	0.585226	FALSE	TRUE	Up	0.213522	0.0191712
Pomt1	ENSMUSG00000039254	0.169978	0.0995827	FALSE	TRUE	Up	0.279	0.0236357
N4bp2l1	ENSMUSG00000041132	1.37442	1.99265	FALSE	TRUE	Up	0.324675	0.0245324
C530028O21Rik	ENSMUSG00000030329	2.00099	2.23446	FALSE	TRUE	Up	0.292041	0.0245033
Galnt9	ENSMUSG00000033316	4.07849	2.57981	FALSE	TRUE	Up	0.294632	0.0312943
Pcdh7	ENSMUSG00000029108	1.37638	1.53112	FALSE	TRUE	Up	0.277603	0.0304429
Sez6l	ENSMUSG00000058153	3.52441	2.01462	FALSE	TRUE	Up	0.248497	0.0295895
Galntl1	ENSMUSG00000021130	1.94691	2.29984	FALSE	TRUE	Up	0.238781	0.0273805
Mtf2	ENSMUSG00000029267	0.637017	0.451574	FALSE	TRUE	Up	0.29722	0.0403303
Abca8a	ENSMUSG00000041828	0.133916	0.126454	FALSE	TRUE	Up	0.276015	0.0402263
Syt5	ENSMUSG00000004961	3.59732	1.3435	TRUE	TRUE	Up	0.217453	0.039156
Zfp212	ENSMUSG00000052763	0.279233	0.450132	FALSE	TRUE	Up	0.297662	0.0417551
Unc5a	ENSMUSG00000025876	1.4535	2.24816	TRUE	TRUE	Up	0.233968	0.0424304
Lass1	ENSMUSG00000087408	0.966997	0.65088	FALSE	TRUE	Up	0.29338	0.045864
Rps4y2	ENSMUSG00000063171	2.64174	2.06597	FALSE	TRUE	Up	0.274612	0.0481278
Gfra4	ENSMUSG00000027316	2.27203	2.40819	FALSE	TRUE	Up	0.248069	0.0471582
Atp1a1	ENSMUSG00000033161	7.4975	4.07728	TRUE	TRUE	Up	0.210971	0.0447979
Rasgrf1	ENSMUSG00000032356	2.94917	5.33358	TRUE	TRUE	Up	0.171203	0.0479375
Cmbl	ENSMUSG00000022235	0.960613	1.68483	TRUE	TRUE	Up	0.281662	0.0499656
Gm10036	ENSMUSG00000058064	0.859909	3.28001	FALSE	FALSE	Up	0.9942	5.9e-12
Id4	ENSMUSG00000021379	1.13217	1.76461	FALSE	FALSE	Up	0.59236	1e-05
Slc35b4	ENSMUSG00000018999	0.255487	0.61531	FALSE	FALSE	Up	0.469566	0.00123058
Rbl2	ENSMUSG00000031666	0.414516	0.494203	FALSE	FALSE	Up	0.447653	0.00120849
Gm5506	ENSMUSG00000059040	0.349572	1.30498	FALSE	FALSE	Up	0.427469	9.17e-05
Fat1	ENSMUSG00000070047	0.108285	0.222397	FALSE	FALSE	Up	0.420815	0.00353483
Pcdh11x	ENSMUSG00000034755	0.0409185	0.0938841	FALSE	FALSE	Up	0.411883	0.00307191
Stard4	ENSMUSG00000024378	0.388345	0.441942	FALSE	FALSE	Up	0.405885	0.00553374
Tbpl1	ENSMUSG00000071359	0.792467	1.01882	FALSE	FALSE	Up	0.400319	0.00346697
Akap11	ENSMUSG00000022016	0.494232	2.21188	FALSE	FALSE	Up	0.397245	0.00058955
Ptgds	ENSMUSG00000015090	3.58768	1.49287	FALSE	FALSE	Up	0.397133	0.00651489
Dlk1	ENSMUSG00000040856	0.349447	0.718024	FALSE	FALSE	Up	0.391444	0.0041366
Grin3a	ENSMUSG00000039579	0.088532	0.173158	FALSE	FALSE	Up	0.384507	0.0033833
Igfbp3	ENSMUSG00000020427	0.900793	2.71506	FALSE	FALSE	Up	0.383041	0.00914668
Rbm20	ENSMUSG00000043639	0.352913	0.430151	FALSE	FALSE	Up	0.38071	0.00758582
Cept1	ENSMUSG00000040774	0.344558	0.558924	FALSE	FALSE	Up	0.378325	0.00943772
AI597468	ENSMUSG00000060935	0.208893	0.429591	FALSE	FALSE	Up	0.3769	0.00653072
Amotl1	ENSMUSG00000013076	0.241802	0.932085	FALSE	FALSE	Up	0.374612	0.00910716
Zdbf2	ENSMUSG00000027520	0.157195	0.0906389	FALSE	FALSE	Up	0.373074	0.00220662
Zfp266	ENSMUSG00000060510	0.149716	0.19874	FALSE	FALSE	Up	0.360558	0.0122978
Mapk1ip1	ENSMUSG00000041775	0.841467	0.442966	FALSE	FALSE	Up	0.359234	0.0115593
Pde7b	ENSMUSG00000019990	0.487756	0.429037	FALSE	FALSE	Up	0.358836	0.00964103
Ddo	ENSMUSG00000063428	0.0280978	0.0767779	FALSE	FALSE	Up	0.355539	0.00209984
Zfp943	ENSMUSG00000053347	0.18648	0.48814	FALSE	FALSE	Up	0.353145	0.01565
Gm10132	ENSMUSG00000063556	2.3368	7.91443	FALSE	FALSE	Up	0.348018	0.0164344
Arhgap29	ENSMUSG00000039831	0.127517	0.151208	FALSE	FALSE	Up	0.346636	0.0118731
Sun1	ENSMUSG00000036817	0.158536	0.651198	FALSE	FALSE	Up	0.341664	0.0186149
Slc7a5	ENSMUSG00000040010	0.550923	0.158724	FALSE	FALSE	Up	0.34149	0.0179322
Elmod3	ENSMUSG00000056698	0.239873	0.624611	FALSE	FALSE	Up	0.337568	0.0189509
Scd1	ENSMUSG00000037071	0.0849946	0.368953	FALSE	FALSE	Up	0.337266	0.016272
Tm2d1	ENSMUSG00000028563	1.14155	1.49357	FALSE	FALSE	Up	0.336245	0.0186414
Gng7	ENSMUSG00000048240	0.784839	1.97222	FALSE	FALSE	Up	0.335809	0.0023076
Pwwp2b	ENSMUSG00000060260	0.645006	1.54634	FALSE	FALSE	Up	0.33491	0.0217073
Lpcat1	ENSMUSG00000021608	0.178994	0.621362	FALSE	FALSE	Up	0.334181	0.0202256
Bola3	ENSMUSG00000045160	0.479166	0.861143	FALSE	FALSE	Up	0.331602	0.0228444
Efnb2	ENSMUSG00000001300	0.23938	1.19655	FALSE	FALSE	Up	0.331305	0.00844586
Tm9sf1	ENSMUSG00000002320	0.0893065	0.351392	FALSE	FALSE	Up	0.330615	0.0157632
Sike1	ENSMUSG00000027854	0.969654	0.254809	FALSE	FALSE	Up	0.329462	0.0235694
Slc2a13	ENSMUSG00000036298	0.536947	0.942848	FALSE	FALSE	Up	0.327195	0.0137851
Cdh13	ENSMUSG00000031841	0.978324	0.849332	FALSE	FALSE	Up	0.326548	0.0238428
Xpr1	ENSMUSG00000026469	0.358998	0.444238	FALSE	FALSE	Up	0.326527	0.0105195
Nbeal2	ENSMUSG00000056724	0.0258046	0.0735791	FALSE	FALSE	Up	0.325849	0.0127206
Rapgef4	ENSMUSG00000049044	1.70233	1.92002	FALSE	FALSE	Up	0.325686	0.0036248
Fut8	ENSMUSG00000021065	0.650667	1.84458	FALSE	FALSE	Up	0.323607	0.0274874
Rpl23a	ENSMUSG00000058546	1.74703	2.06342	FALSE	FALSE	Up	0.323544	0.0220105
Gabra3	ENSMUSG00000031343	2.05203	1.04855	FALSE	FALSE	Up	0.322947	0.0181728
Zfp92	ENSMUSG00000031374	0.202678	0.294573	FALSE	FALSE	Up	0.320869	0.0173576
Slc35b1	ENSMUSG00000020873	0.412075	1.04554	FALSE	FALSE	Up	0.318687	0.0249484
Lass4	ENSMUSG00000008206	0.174327	0.766954	FALSE	FALSE	Up	0.317906	0.0273648
Slc16a2	ENSMUSG00000033965	0.571577	0.448882	FALSE	FALSE	Up	0.317373	0.0290789
Tm9sf4	ENSMUSG00000068040	0.346874	0.211924	FALSE	FALSE	Up	0.317209	0.0193789
Scoc	ENSMUSG00000063253	3.20279	2.00015	FALSE	FALSE	Up	0.315824	0.00457261
Arl4a	ENSMUSG00000047446	0.453794	0.714381	FALSE	FALSE	Up	0.315008	0.0156036
Gm15446	ENSMUSG00000090015	0.217162	0.319269	FALSE	FALSE	Up	0.312765	0.00845921
Tmem145	ENSMUSG00000043843	0.279204	0.928773	FALSE	FALSE	Up	0.312501	0.0253548
Prr14	ENSMUSG00000030822	0.487337	0.623988	FALSE	FALSE	Up	0.311716	0.0337822
BC005561	ENSMUSG00000079065	0.125516	0.287437	FALSE	FALSE	Up	0.311398	0.0340333
Serinc3	ENSMUSG00000017707	0.458703	1.2856	FALSE	FALSE	Up	0.31107	0.0200705
Grid1	ENSMUSG00000041078	0.264233	0.710405	FALSE	FALSE	Up	0.310235	0.025589
Tmem62	ENSMUSG00000054484	0.31396	0.745812	FALSE	FALSE	Up	0.30935	0.0201671
Slc16a1	ENSMUSG00000032902	0.361881	0.34671	FALSE	FALSE	Up	0.309335	0.0267868
Gadd45g	ENSMUSG00000021453	1.02137	0.504463	FALSE	FALSE	Up	0.307844	0.0316031
Xk	ENSMUSG00000015342	0.0984865	0.367679	FALSE	FALSE	Up	0.307795	0.0273169
Atl3	ENSMUSG00000024759	0.0397776	0.105549	FALSE	FALSE	Up	0.305537	0.0374863
Tbl1x	ENSMUSG00000025246	0.503406	0.180935	FALSE	FALSE	Up	0.305474	0.0212735
Atad5	ENSMUSG00000017550	0.0545342	0.340876	FALSE	FALSE	Up	0.304326	0.0198371
Exosc1	ENSMUSG00000034321	1.08645	0.233996	FALSE	FALSE	Up	0.301405	0.0381129
Nipa2	ENSMUSG00000030452	0.191434	0.172864	FALSE	FALSE	Up	0.301195	0.0335342
Cntnap2	ENSMUSG00000039419	1.33582	1.54688	FALSE	FALSE	Up	0.301179	0.0346197
Fat4	ENSMUSG00000046743	0.234498	0.277273	FALSE	FALSE	Up	0.300403	0.0328008
Wars2	ENSMUSG00000004233	0.106945	0.300423	FALSE	FALSE	Up	0.300346	0.0272295
4932438A13Rik	ENSMUSG00000037270	0.0494353	0.315191	FALSE	FALSE	Up	0.299529	0.0255934
mt-Co1	ENSMUSG00000064351	5.40162	9.00452	FALSE	FALSE	Up	0.299327	0.0415276
1110008J03Rik	ENSMUSG00000029600	0.189607	1.12322	FALSE	FALSE	Up	0.298185	0.0422126
Fam135a	ENSMUSG00000026153	0.279846	0.181354	FALSE	FALSE	Up	0.297999	0.0423579
Per3	ENSMUSG00000028957	0.234066	0.275519	FALSE	FALSE	Up	0.296361	0.0434274
H3f3a	ENSMUSG00000060743	0.321942	1.41497	FALSE	FALSE	Up	0.296056	0.040166
Ahi1	ENSMUSG00000019986	1.22774	7.09436	FALSE	FALSE	Up	0.295734	0.000391595
Clcc1	ENSMUSG00000027884	0.066519	0.452184	FALSE	FALSE	Up	0.294517	0.0103447
Zfhx4	ENSMUSG00000025255	0.108895	0.129572	FALSE	FALSE	Up	0.29408	0.0322687
Cnr1	ENSMUSG00000044288	0.76416	0.998769	FALSE	FALSE	Up	0.293892	0.0278925
Mrs2	ENSMUSG00000021339	0.259087	0.531204	FALSE	FALSE	Up	0.29117	0.047441
AW551984	ENSMUSG00000038112	0.300369	1.04596	FALSE	FALSE	Up	0.290946	0.0463671
Klhdc1	ENSMUSG00000051890	1.11231	0.63862	FALSE	FALSE	Up	0.290282	0.047846
6330578E17Rik	ENSMUSG00000026112	1.60666	0.271754	FALSE	FALSE	Up	0.290279	0.0448389
Thtpa	ENSMUSG00000045691	0.354797	0.491468	FALSE	FALSE	Up	0.289933	0.0485101
Spata5	ENSMUSG00000027722	0.47643	0.36942	FALSE	FALSE	Up	0.2896	0.0485631
Tmem150c	ENSMUSG00000050640	0.549334	0.362794	FALSE	FALSE	Up	0.288308	0.0397702
Taf1d	ENSMUSG00000031939	1.00002	0.559388	FALSE	FALSE	Up	0.288268	0.0497515
Cpd	ENSMUSG00000020841	0.98328	0.742465	FALSE	FALSE	Up	0.288246	0.0293863
Snapc3	ENSMUSG00000028483	0.17891	0.725462	FALSE	FALSE	Up	0.28682	0.0440324
Gprasp2	ENSMUSG00000072966	0.533983	1.33431	FALSE	FALSE	Up	0.286052	0.0115801
Scn3b	ENSMUSG00000049281	1.09121	1.17565	FALSE	FALSE	Up	0.285812	0.0245041
Rev3l	ENSMUSG00000019841	0.463536	0.395111	FALSE	FALSE	Up	0.285799	0.0304068
Neto2	ENSMUSG00000036902	0.395301	0.502701	FALSE	FALSE	Up	0.284853	0.0498282
Rsph10b2	ENSMUSG00000075569	0.0199208	0.494984	FALSE	FALSE	Up	0.284621	0.00425877
Tbc1d8b	ENSMUSG00000042473	0.511643	0.325939	FALSE	FALSE	Up	0.2845	0.0304193
Kit	ENSMUSG00000005672	1.9336	1.19803	FALSE	FALSE	Up	0.284427	0.0448569
Lrfn5	ENSMUSG00000035653	0.442167	0.109218	FALSE	FALSE	Up	0.283446	0.0356457
Txndc15	ENSMUSG00000021497	0.68869	0.426008	FALSE	FALSE	Up	0.282491	0.0484516
Trim24	ENSMUSG00000029833	0.289103	0.297633	FALSE	FALSE	Up	0.281065	0.0395143
Slc8a1	ENSMUSG00000054640	1.08285	0.59184	FALSE	FALSE	Up	0.280643	0.0132634
Man2a2	ENSMUSG00000038886	0.578012	0.864888	FALSE	FALSE	Up	0.279594	0.043271
Tmem189	ENSMUSG00000090213	0.368873	0.308679	FALSE	FALSE	Up	0.279568	0.0431916
Arhgap27	ENSMUSG00000034255	0.0613614	0.240933	FALSE	FALSE	Up	0.278013	0.0423464
Ncam2	ENSMUSG00000022762	2.4227	1.74952	FALSE	FALSE	Up	0.277627	0.0322729
Sp3	ENSMUSG00000027109	0.569638	0.23434	FALSE	FALSE	Up	0.277414	0.035903
Tmem170b	ENSMUSG00000087370	0.258867	0.465887	FALSE	FALSE	Up	0.277291	0.0248231
Vmac	ENSMUSG00000054723	0.397334	0.142062	FALSE	FALSE	Up	0.276399	0.0454815
Mga	ENSMUSG00000033943	0.130751	0.384567	FALSE	FALSE	Up	0.275893	0.020651
Gm14296	ENSMUSG00000074527	0.0720622	0.0511	FALSE	FALSE	Up	0.274222	0.0385853
Cnot10	ENSMUSG00000056167	0.980878	1.5754	FALSE	FALSE	Up	0.273244	0.0421766
Rgmb	ENSMUSG00000048027	0.697603	0.888234	FALSE	FALSE	Up	0.272793	0.0402127
Pomt2	ENSMUSG00000034126	0.247109	0.342548	FALSE	FALSE	Up	0.272434	0.0382184
Armcx4	ENSMUSG00000049804	0.0814647	0.570492	FALSE	FALSE	Up	0.271971	0.0283282
Zfp704	ENSMUSG00000040209	0.405755	0.172486	FALSE	FALSE	Up	0.270294	0.022515
Gabrb2	ENSMUSG00000007653	0.549756	0.680397	FALSE	FALSE	Up	0.269803	0.0274538
Zfp449	ENSMUSG00000073176	0.247487	0.018499	FALSE	FALSE	Up	0.266807	0.0377417
Evpl	ENSMUSG00000034282	0.23034	0.382827	FALSE	FALSE	Up	0.266598	0.0321036
Rc3h1	ENSMUSG00000040423	0.358461	0.242706	FALSE	FALSE	Up	0.264461	0.026795
Pan3	ENSMUSG00000029647	0.822814	0.959816	FALSE	FALSE	Up	0.263723	0.0499826
Tmem136	ENSMUSG00000048503	0.152723	0.231344	FALSE	FALSE	Up	0.262334	0.0488657
Ildr2	ENSMUSG00000040612	1.70818	0.742233	FALSE	FALSE	Up	0.261803	0.0344036
Pygo1	ENSMUSG00000034910	0.24746	0.461691	FALSE	FALSE	Up	0.261108	0.0416377
Slc32a1	ENSMUSG00000037771	0.169612	2.71371	FALSE	FALSE	Up	0.26086	0.0235115
2310008H04Rik	ENSMUSG00000041974	0.109794	0.0995257	FALSE	FALSE	Up	0.259843	0.011606
Sipa1l2	ENSMUSG00000001995	0.618081	0.511601	FALSE	FALSE	Up	0.259665	0.0406334
Pcdh19	ENSMUSG00000051323	0.216185	1.06953	FALSE	FALSE	Up	0.257071	0.0448052
Fam18b	ENSMUSG00000014177	0.149965	0.624451	FALSE	FALSE	Up	0.256734	0.0309938
Nfix	ENSMUSG00000001911	6.85523	5.60106	FALSE	FALSE	Up	0.256661	0.0292249
Ppp2r5c	ENSMUSG00000017843	1.31849	0.409593	FALSE	FALSE	Up	0.256307	0.0163797
Fam26e	ENSMUSG00000049872	0.117604	0.481241	FALSE	FALSE	Up	0.255879	0.0193656
Zfhx2	ENSMUSG00000040721	1.50968	0.65444	FALSE	FALSE	Up	0.254872	0.0362653
Zfp354a	ENSMUSG00000020364	0.204395	0.123525	FALSE	FALSE	Up	0.253447	0.0481536
Negr1	ENSMUSG00000040037	1.10963	0.983823	FALSE	FALSE	Up	0.251321	0.033823
Acat1	ENSMUSG00000032047	1.86858	1.09257	FALSE	FALSE	Up	0.250766	0.0290271
Ltbp3	ENSMUSG00000024940	0.222327	0.552533	FALSE	FALSE	Up	0.250494	0.0433434
Pigg	ENSMUSG00000029263	0.192045	0.135058	FALSE	FALSE	Up	0.2493	0.043185
Fbxl21	ENSMUSG00000035509	0.114939	0.283001	FALSE	FALSE	Up	0.247008	0.0497397
Ssr1	ENSMUSG00000021427	0.54096	0.640714	FALSE	FALSE	Up	0.246452	0.0476837
Blcap	ENSMUSG00000067787	1.27011	0.489202	FALSE	FALSE	Up	0.246089	0.0484042
Cbx3	ENSMUSG00000029836	0.874425	3.57365	FALSE	FALSE	Up	0.244717	0.0419376
Hps5	ENSMUSG00000014418	0.0916395	0.0506066	FALSE	FALSE	Up	0.243894	0.0457388
Cadm1	ENSMUSG00000032076	1.70823	0.928424	FALSE	FALSE	Up	0.243484	0.0359158
Myh7	ENSMUSG00000053093	1.07358	0.245322	FALSE	FALSE	Up	0.243425	0.0495029
Adam22	ENSMUSG00000040537	0.549027	0.505631	FALSE	FALSE	Up	0.242311	0.0305416
Timp2	ENSMUSG00000017466	3.48807	7.22074	FALSE	FALSE	Up	0.24181	0.0119045
Setx	ENSMUSG00000043535	0.314216	0.16963	FALSE	FALSE	Up	0.240871	0.0293963
Prkar2a	ENSMUSG00000032601	0.769362	0.489226	FALSE	FALSE	Up	0.238904	0.0342492
Nts	ENSMUSG00000019890	0.20899	4.3945	FALSE	FALSE	Up	0.237904	0.0113648
Agap1	ENSMUSG00000055013	1.14396	0.904796	FALSE	FALSE	Up	0.237275	0.0211504
Pdzd4	ENSMUSG00000002006	0.279943	1.63649	FALSE	FALSE	Up	0.237204	0.0185036
Tmcc1	ENSMUSG00000030126	0.697108	0.507233	FALSE	FALSE	Up	0.23508	0.0415075
Ociad1	ENSMUSG00000029152	1.28467	0.839196	FALSE	FALSE	Up	0.233807	0.0133763
Irs4	ENSMUSG00000054667	0.0450919	0.409043	FALSE	FALSE	Up	0.232476	0.0400048
Ephb1	ENSMUSG00000032537	0.130932	0.0539245	FALSE	FALSE	Up	0.229055	0.0353965
Nlgn3	ENSMUSG00000031302	1.08415	0.346938	FALSE	FALSE	Up	0.227388	0.0363111
Nap1l5	ENSMUSG00000055430	3.5145	30.3105	FALSE	FALSE	Up	0.225394	0.0373416
Pum2	ENSMUSG00000020594	0.943	0.448672	FALSE	FALSE	Up	0.223603	0.0296392
Klhdc10	ENSMUSG00000029775	0.302208	0.601436	FALSE	FALSE	Up	0.222481	0.0366074
Pdgfrb	ENSMUSG00000024620	0.0753082	0.0663975	FALSE	FALSE	Up	0.222455	0.0296084
Zfp53	ENSMUSG00000057409	0.210586	0.605659	FALSE	FALSE	Up	0.221799	0.027686
Gprasp1	ENSMUSG00000043384	2.49892	4.53157	FALSE	FALSE	Up	0.221303	0.0222348
Pnck	ENSMUSG00000002012	1.97997	4.30174	FALSE	FALSE	Up	0.21821	0.0479484
Lrrc4b	ENSMUSG00000047085	2.14127	1.54743	FALSE	FALSE	Up	0.217689	0.0363839
Cpeb4	ENSMUSG00000020300	0.998954	0.825098	FALSE	FALSE	Up	0.214024	0.0349921
Brca1	ENSMUSG00000017146	0.0182054	0.102071	FALSE	FALSE	Up	0.208087	0.00743997
Idua	ENSMUSG00000033540	0.131878	0.174269	FALSE	FALSE	Up	0.2067	0.0318039
Fam55d	ENSMUSG00000044229	0.0301501	0.225357	FALSE	FALSE	Up	0.206082	0.0490019
Cds2	ENSMUSG00000058793	1.74048	0.8926	FALSE	FALSE	Up	0.205788	0.0323112
Zfp955a	ENSMUSG00000008686	0.20853	1.1089	FALSE	FALSE	Up	0.203106	0.0359952
Glg1	ENSMUSG00000003316	0.658981	0.494753	FALSE	FALSE	Up	0.201985	0.0491415
Gria2	ENSMUSG00000033981	3.53609	2.48427	FALSE	FALSE	Up	0.196306	0.0338785
Gpm6a	ENSMUSG00000031517	10.393	5.60922	FALSE	FALSE	Up	0.19515	0.0290608
Rec8	ENSMUSG00000002324	0.13158	0.136611	FALSE	FALSE	Up	0.195119	0.0364501
Pkp4	ENSMUSG00000026991	2.94254	2.24663	FALSE	FALSE	Up	0.194396	0.0457408
2900011O08Rik	ENSMUSG00000044117	5.8648	3.46352	FALSE	FALSE	Up	0.191242	0.0336245
Sardh	ENSMUSG00000009614	0.0857436	0.026652	FALSE	FALSE	Up	0.190619	0.0309064
Leprel2	ENSMUSG00000023191	0.104882	0.210748	FALSE	FALSE	Up	0.189555	0.0445472
Zfp442	ENSMUSG00000068130	0.0179201	0.173894	FALSE	FALSE	Up	0.187331	0.0248702
Uhmk1	ENSMUSG00000026667	1.25033	2.11343	FALSE	FALSE	Up	0.183919	0.0480087
Drd2	ENSMUSG00000032259	0.0932461	0.141623	FALSE	FALSE	Up	0.181743	0.0169902
Ramp3	ENSMUSG00000041046	0.194432	0.67061	FALSE	FALSE	Up	0.173393	0.0202012
Fam198a	ENSMUSG00000038233	0.10391	0.344378	FALSE	FALSE	Up	0.172091	0.0387159
Cks1b	ENSMUSG00000028044	0.141386	0.915113	FALSE	FALSE	Up	0.160387	0.0363438
Tmem39a	ENSMUSG00000002845	0.0194184	0.171853	FALSE	FALSE	Up	0.159689	0.0420607
Galnt12	ENSMUSG00000039774	0	0.490927	FALSE	FALSE	Up	0.154975	0.0164096
Ccdc84	ENSMUSG00000043923	0.245355	0.293578	FALSE	FALSE	Up	0.146609	0.0485803
Sgcz	ENSMUSG00000039539	0.0662293	0.41155	FALSE	FALSE	Up	0.145573	0.042955
Dnahc7b	ENSMUSG00000041144	0.00480415	0.0537402	FALSE	FALSE	Up	0.132262	0.0337209
Evc	ENSMUSG00000029122	0.0116139	0.0248885	FALSE	FALSE	Up	0.124243	0.0440378
Tmem220	ENSMUSG00000050270	0.0355749	0.487971	FALSE	TRUE	Up	0.122069	0.0425395
Mmel1	ENSMUSG00000058183	0.0257378	0.175157	FALSE	TRUE	Up	0.119558	0.048249
1810032O08Rik	ENSMUSG00000020812	0	0.173863	FALSE	TRUE	Up	0.106554	0.0497663
Grasp	ENSMUSG00000000531	10.7878	4.45708	TRUE	TRUE	Down	-0.386995	0.000997554
Zmat2	ENSMUSG00000001383	11.272	2.31258	TRUE	FALSE	Down	-0.261243	0.0016571
Gtf2f1	ENSMUSG00000002658	1.15998	8.04104	TRUE	TRUE	Down	-0.214227	0.0433049
Hdgfrp2	ENSMUSG00000002833	2.66071	3.65726	TRUE	TRUE	Down	-0.207841	0.0309746
Arrdc2	ENSMUSG00000002910	0.766665	0.199156	TRUE	FALSE	Down	-0.266655	0.0480178
Ap2a2	ENSMUSG00000002957	1.69332	2.19824	TRUE	FALSE	Down	-0.169721	0.0417065
Timm50	ENSMUSG00000003438	0.654552	0.162446	TRUE	TRUE	Down	-0.426202	0.00227946
Fosb	ENSMUSG00000003545	1.07646	0.913326	TRUE	FALSE	Down	-0.442843	0.0022241
Ercc1	ENSMUSG00000003549	0.930114	0.198718	TRUE	FALSE	Down	-0.313185	0.0268763
Ppfia3	ENSMUSG00000003863	2.74103	1.91008	TRUE	TRUE	Down	-0.23242	0.0086439
Lin7b	ENSMUSG00000003872	2.12296	3.66267	TRUE	FALSE	Down	-0.33047	0.00666799
Ap1s1	ENSMUSG00000004849	12.1021	3.83077	TRUE	TRUE	Down	-0.296067	0.00156783
Thop1	ENSMUSG00000004929	0.510638	1.02019	TRUE	FALSE	Down	-0.293197	0.0170572
Stx1a	ENSMUSG00000007207	19.2078	4.45274	TRUE	TRUE	Down	-0.240268	0.0257271
Homer1	ENSMUSG00000007617	1.075	0.518645	FALSE	TRUE	Down	-0.180069	0.049953
Ap2s1	ENSMUSG00000008036	26.1065	3.70843	TRUE	TRUE	Down	-0.381348	0.000843672
Vps72	ENSMUSG00000008958	0.836366	0.130766	TRUE	FALSE	Down	-0.242908	0.0454672
Mtif3	ENSMUSG00000016510	0.0823721	0.545856	TRUE	TRUE	Down	-0.296746	0.0300715
Scube1	ENSMUSG00000016763	1.63342	0.107976	TRUE	TRUE	Down	-0.388419	0.00815918
Cyb5r3	ENSMUSG00000018042	2.18912	1.74123	TRUE	TRUE	Down	-0.207663	0.0372583
Ywhah	ENSMUSG00000018965	8.3474	8.90534	TRUE	TRUE	Down	-0.172151	0.02358
Atp6v1e1	ENSMUSG00000019210	23.2599	21.9261	TRUE	TRUE	Down	-0.286423	0.00113366
Fkbp8	ENSMUSG00000019428	5.55402	1.4836	TRUE	TRUE	Down	-0.245049	0.00715715
Fzr1	ENSMUSG00000020235	0.222656	0.407679	TRUE	TRUE	Down	-0.239326	0.0217897
Pfkl	ENSMUSG00000020277	4.06638	3.14507	TRUE	FALSE	Down	-0.218284	0.0294787
Ppp2ca	ENSMUSG00000020349	2.54904	3.041	TRUE	FALSE	Down	-0.211691	0.00842239
Fam161b	ENSMUSG00000021234	0.70643	0.353974	TRUE	FALSE	Down	-0.352223	0.0163204
Hsp90aa1	ENSMUSG00000021270	12.5181	29.7325	FALSE	TRUE	Down	-0.250923	0.00596698
Klc1	ENSMUSG00000021288	12.3307	4.93421	TRUE	FALSE	Down	-0.169148	0.0270627
Ddx46	ENSMUSG00000021500	1.61116	0.1423	TRUE	TRUE	Down	-0.194064	0.0455628
Pdcd6	ENSMUSG00000021576	1.8251	1.6755	TRUE	FALSE	Down	-0.393139	0.00376522
Sh3bp5	ENSMUSG00000021892	4.56195	3.30784	TRUE	FALSE	Down	-0.289279	0.0152869
Nefm	ENSMUSG00000022054	9.74059	2.71155	TRUE	FALSE	Down	-0.439078	1.38036e-06
Nefl	ENSMUSG00000022055	12.7119	3.52554	TRUE	FALSE	Down	-0.283832	0.000814297
Ywhaz	ENSMUSG00000022285	16.1833	11.6705	TRUE	TRUE	Down	-0.158159	0.0278576
Rangap1	ENSMUSG00000022391	5.06361	1.6371	TRUE	TRUE	Down	-0.209944	0.00796756
Gpd1	ENSMUSG00000023019	4.80782	6.13195	TRUE	FALSE	Down	-0.267918	0.0482497
Igfbp6	ENSMUSG00000023046	2.58567	4.06014	TRUE	FALSE	Down	-0.536258	0.000176646
Scg5	ENSMUSG00000023236	7.89937	0.509512	FALSE	TRUE	Down	-0.51964	2.61449e-05
Hsp90ab1	ENSMUSG00000023944	58.28	62.887	FALSE	TRUE	Down	-0.165858	0.0453506
Ehd3	ENSMUSG00000024065	2.75722	4.07985	TRUE	FALSE	Down	-0.294333	0.00236237
Nme4	ENSMUSG00000024177	0.738753	0.126631	TRUE	FALSE	Down	-0.271066	0.0144578
Ik	ENSMUSG00000024474	2.38431	4.46549	TRUE	TRUE	Down	-0.170607	0.0477499
Sf3b2	ENSMUSG00000024853	5.16444	8.02869	TRUE	TRUE	Down	-0.196314	0.0163421
Taldo1	ENSMUSG00000025503	1.56707	2.82515	TRUE	FALSE	Down	-0.247525	0.0327051
Cnksr2	ENSMUSG00000025658	6.09678	3.08853	TRUE	FALSE	Down	-0.2271	0.00781885
Snca	ENSMUSG00000025889	31.3445	27.0549	TRUE	TRUE	Down	-0.251482	0.00667559
2010300C02Rik	ENSMUSG00000026090	5.1476	4.3457	TRUE	FALSE	Down	-0.218613	0.00736325
Smap1	ENSMUSG00000026155	0.995557	1.10271	TRUE	FALSE	Down	-0.359958	0.000604675
Snap25	ENSMUSG00000027273	11.1145	23.198	TRUE	TRUE	Down	-0.195301	0.00785149
Nsfl1c	ENSMUSG00000027455	2.74399	0.345477	TRUE	FALSE	Down	-0.245512	0.0312695
Stmn2	ENSMUSG00000027500	25.8003	8.25966	TRUE	FALSE	Down	-0.257728	0.00626441
Stmn3	ENSMUSG00000027581	34.3674	32.1315	TRUE	TRUE	Down	-0.173201	0.0495988
Coro2a	ENSMUSG00000028337	0.0993643	0.458828	TRUE	FALSE	Down	-0.297476	0.030908
5830433M19Rik	ENSMUSG00000028578	0.712387	0.249258	TRUE	FALSE	Down	-0.299718	0.0276537
Ndufs5	ENSMUSG00000028648	8.00181	6.30436	TRUE	TRUE	Down	-0.257456	0.0348367
1110049F12Rik	ENSMUSG00000028669	2.05093	3.97248	TRUE	FALSE	Down	-0.323593	0.00718899
Hmgcl	ENSMUSG00000028672	0.261884	0.597991	TRUE	FALSE	Down	-0.349117	0.0152914
Gnl2	ENSMUSG00000028869	0.627338	1.77592	TRUE	TRUE	Down	-0.219316	0.0494789
Acot7	ENSMUSG00000028937	5.48717	13.8283	TRUE	TRUE	Down	-0.185125	0.0360738
Fbxo44	ENSMUSG00000029001	1.13446	1.31892	TRUE	FALSE	Down	-0.302405	0.0072393
Mfn2	ENSMUSG00000029020	2.8875	2.53082	FALSE	TRUE	Down	-0.196219	0.0283559
Acap3	ENSMUSG00000029033	0.141481	0.368242	TRUE	TRUE	Down	-0.199454	0.0414054
Cabp1	ENSMUSG00000029544	1.76965	4.7225	TRUE	FALSE	Down	-0.358827	0.00149685
Fscn1	ENSMUSG00000029581	3.89833	2.33809	TRUE	TRUE	Down	-0.18576	0.0270967
Ndufa4	ENSMUSG00000029632	45.418	18.6035	TRUE	FALSE	Down	-0.24367	0.0395642
Hsph1	ENSMUSG00000029657	0.674238	2.9962	TRUE	TRUE	Down	-0.266991	0.00101619
Abtb1	ENSMUSG00000030083	0.716701	0.807138	TRUE	FALSE	Down	-0.343329	0.0185559
Slc41a3	ENSMUSG00000030089	0.220983	0.0594628	TRUE	FALSE	Down	-0.245012	0.0045592
Strn4	ENSMUSG00000030374	1.92743	1.33623	TRUE	TRUE	Down	-0.188457	0.0373084
Aldoa	ENSMUSG00000030695	45.0739	23.2493	TRUE	TRUE	Down	-0.158426	0.0386123
Gripap1	ENSMUSG00000031153	2.10546	1.57899	FALSE	TRUE	Down	-0.199492	0.0453162
Dusp4	ENSMUSG00000031530	0.43377	0.397928	TRUE	FALSE	Down	-0.467042	0.00139649
Car7	ENSMUSG00000031883	0.306913	0.432306	FALSE	TRUE	Down	-0.314947	0.0285961
Cspg4	ENSMUSG00000032911	0.662921	0.201339	TRUE	FALSE	Down	-0.380358	0.009103
Mrpl15	ENSMUSG00000033845	1.21344	0.525937	TRUE	TRUE	Down	-0.324219	0.0201088
2510012J08Rik	ENSMUSG00000034889	0.747613	1.23426	TRUE	FALSE	Down	-0.343095	0.00828224
Sncb	ENSMUSG00000034891	7.53445	8.69598	TRUE	TRUE	Down	-0.158606	0.0356264
Rusc2	ENSMUSG00000035969	0.255986	0.995501	TRUE	FALSE	Down	-0.215093	0.0324705
Ndrg4	ENSMUSG00000036564	9.61602	7.145	TRUE	TRUE	Down	-0.152696	0.0442214
Cuedc2	ENSMUSG00000036748	5.03669	1.71448	TRUE	FALSE	Down	-0.259637	0.00957495
Neurod6	ENSMUSG00000037984	8.79751	12.0053	TRUE	FALSE	Down	-0.311069	0.0196705
Uqcrfs1	ENSMUSG00000038462	4.17037	2.86407	TRUE	FALSE	Down	-0.344685	0.00128275
Abcf1	ENSMUSG00000038762	2.72751	4.50238	TRUE	TRUE	Down	-0.234249	0.0236684
Sccpdh	ENSMUSG00000038936	1.2453	0.291998	TRUE	FALSE	Down	-0.276565	0.0422303
Sart1	ENSMUSG00000039148	0.404134	1.36351	TRUE	TRUE	Down	-0.225326	0.0434177
1110008P14Rik	ENSMUSG00000039195	6.17604	4.72293	TRUE	TRUE	Down	-0.244047	0.0396468
Plekhg5	ENSMUSG00000039713	1.53364	2.97004	TRUE	FALSE	Down	-0.260835	0.0297583
Prkrip1	ENSMUSG00000039737	1.38433	1.02372	TRUE	FALSE	Down	-0.27695	0.0387821
Pacsin1	ENSMUSG00000040276	7.13472	4.08239	TRUE	TRUE	Down	-0.192296	0.0179345
Erc2	ENSMUSG00000040640	2.22944	2.74669	TRUE	FALSE	Down	-0.165419	0.0467034
Wrap53	ENSMUSG00000041346	0.585638	0.398081	TRUE	FALSE	Down	-0.286554	0.0417662
2010015L04Rik	ENSMUSG00000042532	0.186745	0.218691	TRUE	FALSE	Down	-0.27279	0.0470473
Golga7b	ENSMUSG00000043987	1.36615	0.985609	TRUE	FALSE	Down	-0.31429	0.00305358
Sprn	ENSMUSG00000045763	1.57836	0.88459	TRUE	FALSE	Down	-0.238557	0.0326482
Basp1	ENSMUSG00000046541	7.3249	42.7054	TRUE	TRUE	Down	-0.205701	0.0121724
Lyrm4	ENSMUSG00000046909	2.06036	2.44109	TRUE	FALSE	Down	-0.302689	0.0310446
1110002N22Rik	ENSMUSG00000047502	0.355705	0.26066	TRUE	FALSE	Down	-0.269851	0.0324033
Cd3eap	ENSMUSG00000048930	1.48559	1.61733	TRUE	TRUE	Down	-0.346314	0.00266382
Rpl36al	ENSMUSG00000049907	0.714625	0.888319	TRUE	FALSE	Down	-0.279717	0.0369453
Rasl11b	ENSMUSG00000050240	6.03	1.22276	TRUE	TRUE	Down	-0.297901	0.024364
Hic2	ENSMUSG00000050428	0.465258	0.102443	TRUE	FALSE	Down	-0.317822	0.0124684
B3gnt2	ENSMUSG00000051985	0.130342	0.10295	TRUE	FALSE	Down	-0.254507	0.0314018
Prkcb	ENSMUSG00000053286	11.4068	12.9379	TRUE	TRUE	Down	-0.335215	0.000916648
1190005F20Rik	ENSMUSG00000053841	1.10557	0.284743	TRUE	FALSE	Down	-0.320902	0.0220142
Fmnl1	ENSMUSG00000055817	1.22322	1.71539	TRUE	FALSE	Down	-0.239875	0.0282129
Ier5	ENSMUSG00000056999	1.9971	1.64921	TRUE	FALSE	Down	-0.430445	0.00252076
Flot1	ENSMUSG00000059734	2.25491	1.29859	TRUE	FALSE	Down	-0.294286	0.00355625
Ndufs8	ENSMUSG00000059991	6.82574	4.00439	TRUE	FALSE	Down	-0.27614	0.0149457
Nptx2	ENSMUSG00000061032	1.52109	1.77802	TRUE	TRUE	Down	-0.335247	0.0219377
Pgk1	ENSMUSG00000062591	12.5533	17.6781	TRUE	FALSE	Down	-0.226456	0.044918
Tubb4	ENSMUSG00000062753	19.4621	13.6791	TRUE	TRUE	Down	-0.192292	0.012141
Eno1	ENSMUSG00000065126	3.49807	4.01296	TRUE	TRUE	Down	-0.355046	2.33124e-05
Ssb	ENSMUSG00000070565	1.83021	10.3563	FALSE	TRUE	Down	-0.197035	0.0392086
Arid1b	ENSMUSG00000074358	0.902071	1.42992	TRUE	TRUE	Down	-0.206457	0.036798
Gm10327	ENSMUSG00000078794	0.845304	1.78526	TRUE	FALSE	Down	-0.35708	0.0150172
Scamp4	ENSMUSG00000079020	1.4619	0.88557	TRUE	FALSE	Down	-0.380368	0.00872123
Prkcc	ENSMUSG00000087385	20.644	11.0111	TRUE	TRUE	Down	-0.184181	0.0465127
Samd1	ENSMUSG00000087598	3.16915	2.08044	TRUE	FALSE	Down	-0.266453	0.0427848
Gabra2	ENSMUSG00000000560	0.876749	0.916899	FALSE	FALSE	Down	-0.455291	0.00114825
Hk2	ENSMUSG00000000628	0.259153	0.0183279	FALSE	FALSE	Down	-0.240206	0.0480924
Hip1r	ENSMUSG00000000915	1.7768	0.475742	FALSE	FALSE	Down	-0.377531	0.00203658
Itfg2	ENSMUSG00000001518	0.304256	0.304124	FALSE	FALSE	Down	-0.274587	0.0483238
Sept7	ENSMUSG00000001833	5.71501	2.7867	FALSE	FALSE	Down	-0.211494	0.00922589
1810046J19Rik	ENSMUSG00000002580	4.44338	5.25964	FALSE	FALSE	Down	-0.28264	0.0377439
Akap8l	ENSMUSG00000002625	1.51031	0.971494	FALSE	FALSE	Down	-0.251523	0.0424513
Paf1	ENSMUSG00000003437	1.51921	0.710358	FALSE	FALSE	Down	-0.25827	0.0167585
Crot	ENSMUSG00000003623	0.102294	0.213145	FALSE	FALSE	Down	-0.28194	0.0458298
Etfb	ENSMUSG00000004610	7.85863	1.86003	FALSE	FALSE	Down	-0.299881	0.0328976
Bcan	ENSMUSG00000004892	0.281224	0.127919	FALSE	FALSE	Down	-0.293685	0.0259858
Ube2m	ENSMUSG00000005575	3.27752	0.443676	FALSE	FALSE	Down	-0.40612	0.000188475
Shpk	ENSMUSG00000005951	0.173708	0.0279126	FALSE	FALSE	Down	-0.220417	0.0355961
Clint1	ENSMUSG00000006169	1.3106	0.443795	FALSE	FALSE	Down	-0.333587	0.00189932
Rps9	ENSMUSG00000006333	3.17152	2.38825	FALSE	FALSE	Down	-0.686851	1.07224e-10
Nelf	ENSMUSG00000006476	3.12852	1.521	FALSE	FALSE	Down	-0.192575	0.0457093
Sod2	ENSMUSG00000006818	3.49825	1.75712	FALSE	FALSE	Down	-0.226832	0.0363856
1700019E19Rik	ENSMUSG00000007867	2.61694	0.714928	FALSE	FALSE	Down	-0.258794	0.0422966
Elavl2	ENSMUSG00000008489	0.6036	1.27531	FALSE	FALSE	Down	-0.29811	0.0238914
Cdk9	ENSMUSG00000009555	1.173	0.989139	FALSE	FALSE	Down	-0.276691	0.0351372
Nedd8	ENSMUSG00000010376	12.6358	11.5611	FALSE	FALSE	Down	-0.235941	0.0203085
Rbm25	ENSMUSG00000010608	0.542935	4.17694	FALSE	FALSE	Down	-0.223422	0.0240767
Pabpc4	ENSMUSG00000011257	0.213568	0.353245	FALSE	FALSE	Down	-0.37903	0.00990035
Ppp1cb	ENSMUSG00000014956	3.12604	0.64172	FALSE	FALSE	Down	-0.261593	0.00698152
Ddx19a	ENSMUSG00000015023	1.70918	0.603624	FALSE	FALSE	Down	-0.33582	0.0219781
Slc25a5	ENSMUSG00000016319	3.99486	2.72857	FALSE	FALSE	Down	-0.294897	0.00781891
Crk	ENSMUSG00000017776	1.87076	1.22373	FALSE	FALSE	Down	-0.255447	0.0266619
Calm3	ENSMUSG00000019370	25.7924	8.75336	FALSE	FALSE	Down	-0.44167	7.7161e-10
Tom1l1	ENSMUSG00000020541	0.140576	0.0732209	FALSE	FALSE	Down	-0.292077	0.0468164
Adcy3	ENSMUSG00000020654	0.556259	0.618109	FALSE	FALSE	Down	-0.560169	0.000128701
Dnajc27	ENSMUSG00000020657	2.22877	1.36887	FALSE	FALSE	Down	-0.457526	9.21286e-05
Efr3b	ENSMUSG00000020658	2.88667	0.908673	FALSE	FALSE	Down	-0.634216	3.15517e-11
Taf15	ENSMUSG00000020680	1.98379	0.775881	FALSE	FALSE	Down	-0.26487	0.0490894
Luc7l3	ENSMUSG00000020863	0.157025	0.972091	FALSE	FALSE	Down	-0.305816	0.00131546
Ahsa1	ENSMUSG00000021037	4.86869	6.13948	FALSE	FALSE	Down	-0.244742	0.0268425
Nln	ENSMUSG00000021710	2.47615	0.8117	FALSE	FALSE	Down	-0.296912	0.0431396
Anxa11	ENSMUSG00000021866	1.61434	0.166323	FALSE	FALSE	Down	-0.455015	0.00141167
Kpna3	ENSMUSG00000021929	2.32929	1.17738	FALSE	FALSE	Down	-0.221626	0.0411156
Lats2	ENSMUSG00000021959	0.578708	0.639794	FALSE	FALSE	Down	-0.256836	0.039023
Spry2	ENSMUSG00000022114	0.90955	0.589345	FALSE	FALSE	Down	-0.346191	0.0163134
Acin1	ENSMUSG00000022185	1.06777	0.554513	FALSE	FALSE	Down	-0.223317	0.0445951
Oxct1	ENSMUSG00000022186	1.05342	2.90801	FALSE	FALSE	Down	-0.170712	0.0493924
Ankrd33b	ENSMUSG00000022237	0.845633	0.414511	FALSE	FALSE	Down	-0.309109	0.0106173
Oxr1	ENSMUSG00000022307	4.36815	7.12694	FALSE	FALSE	Down	-0.279139	0.00413197
Asap1	ENSMUSG00000022377	4.246	1.61717	FALSE	FALSE	Down	-0.331326	0.0104448
Myh9	ENSMUSG00000022443	0.587531	0.126985	FALSE	FALSE	Down	-0.321756	0.00470336
Plec	ENSMUSG00000022565	0.579174	0.248769	FALSE	FALSE	Down	-0.25142	0.0243785
Kif21a	ENSMUSG00000022629	4.37303	0.794282	FALSE	FALSE	Down	-0.182378	0.0305879
Lmbr1l	ENSMUSG00000022999	0.217823	0.0552986	FALSE	FALSE	Down	-0.195091	0.0303119
Grm2	ENSMUSG00000023192	0.620253	0.157978	FALSE	FALSE	Down	-0.340663	0.0173548
Epas1	ENSMUSG00000024140	0.0783727	0.3009	FALSE	FALSE	Down	-0.570887	0.000100756
Bin1	ENSMUSG00000024381	2.00337	1.86602	FALSE	FALSE	Down	-0.191795	0.0320494
Rbm27	ENSMUSG00000024491	0.731042	0.476769	FALSE	FALSE	Down	-0.21091	0.0445157
Csnk1a1	ENSMUSG00000024576	2.49355	1.57867	FALSE	FALSE	Down	-0.226678	0.0256696
Nars	ENSMUSG00000024587	5.97167	2.08143	FALSE	FALSE	Down	-0.27225	0.0044658
Cndp2	ENSMUSG00000024644	1.46046	1.13776	FALSE	FALSE	Down	-0.331188	0.00977487
Ostf1	ENSMUSG00000024725	0.711036	0.379248	FALSE	FALSE	Down	-0.313617	0.0200832
Eif3a	ENSMUSG00000024991	3.38287	2.93665	FALSE	FALSE	Down	-0.187222	0.043015
Wdr45l	ENSMUSG00000025173	0.908083	0.411491	FALSE	FALSE	Down	-0.268938	0.0352369
Cplx2	ENSMUSG00000025867	21.5078	9.40191	FALSE	FALSE	Down	-0.176918	0.0332913
Il1r2	ENSMUSG00000026073	0.646798	0	TRUE	FALSE	Down	-0.112948	0.0456342
Glul	ENSMUSG00000026473	0.561392	1.72632	FALSE	FALSE	Down	-0.24611	0.0398215
Uck2	ENSMUSG00000026558	1.28662	0.515855	FALSE	FALSE	Down	-0.34763	0.0179966
Pip4k2a	ENSMUSG00000026737	1.23268	0.671419	FALSE	FALSE	Down	-0.29342	0.0268371
Odf2	ENSMUSG00000026790	0.575939	0.558348	FALSE	FALSE	Down	-0.246116	0.037214
Brd3	ENSMUSG00000026918	1.56065	1.42245	FALSE	FALSE	Down	-0.255816	0.0228395
Chgb	ENSMUSG00000027350	22.7863	7.83717	FALSE	FALSE	Down	-0.272319	0.0264639
Mrps5	ENSMUSG00000027374	0.506569	0.557791	FALSE	FALSE	Down	-0.26295	0.0439257
Rbm39	ENSMUSG00000027620	2.13198	1.47785	FALSE	FALSE	Down	-0.31109	0.000866726
Dclk1	ENSMUSG00000027797	1.87024	1.96638	FALSE	FALSE	Down	-0.156878	0.0367166
Prpf38b	ENSMUSG00000027881	1.18579	0.13732	FALSE	FALSE	Down	-0.348577	0.00396649
Trim2	ENSMUSG00000027993	2.22229	2.17857	FALSE	FALSE	Down	-0.270038	0.00581702
3110043O21Rik	ENSMUSG00000028300	0.224116	0.0370199	FALSE	FALSE	Down	-0.290681	0.0456887
Aco1	ENSMUSG00000028405	0.559614	0.0696146	FALSE	FALSE	Down	-0.295701	0.0440354
Nudt2	ENSMUSG00000028443	1.82391	0.437622	FALSE	FALSE	Down	-0.311863	0.0337412
Sh3gl2	ENSMUSG00000028488	5.00872	4.1404	FALSE	FALSE	Down	-0.200856	0.0366741
Srsf10	ENSMUSG00000028676	0.59761	0.446972	FALSE	FALSE	Down	-0.343597	0.00823424
Zcchc17	ENSMUSG00000028772	2.6659	1.16625	FALSE	FALSE	Down	-0.212981	0.0390507
Kcnab2	ENSMUSG00000028931	9.70213	4.77147	FALSE	FALSE	Down	-0.251182	0.015102
Plch2	ENSMUSG00000029055	0.815633	1.01864	FALSE	FALSE	Down	-0.243095	0.0272084
Cdk11b	ENSMUSG00000029062	2.94083	3.44688	FALSE	FALSE	Down	-0.307697	0.00588421
Pxn	ENSMUSG00000029528	0.354816	0.0645468	FALSE	FALSE	Down	-0.33403	0.00719379
Snx8	ENSMUSG00000029560	0.890953	0.227421	FALSE	FALSE	Down	-0.235617	0.028932
Npy	ENSMUSG00000029819	14.2648	4.07316	FALSE	FALSE	Down	-0.65633	7.96152e-06
Aldh1l1	ENSMUSG00000030088	0.318082	0.223832	FALSE	FALSE	Down	-0.319654	0.00811051
Bms1	ENSMUSG00000030138	1.37376	0.916048	FALSE	FALSE	Down	-0.280413	0.0230438
Csda	ENSMUSG00000030189	1.29312	1.51904	FALSE	FALSE	Down	-0.30517	0.0373734
Arhgdib	ENSMUSG00000030220	0.82162	0.637749	FALSE	FALSE	Down	-0.261884	0.0356488
Mark4	ENSMUSG00000030397	3.22124	1.34341	FALSE	FALSE	Down	-0.370289	0.000876048
Ercc2	ENSMUSG00000030400	0.421319	0.237348	FALSE	FALSE	Down	-0.3228	0.0190373
Rpl28	ENSMUSG00000030432	3.74716	6.09417	FALSE	FALSE	Down	-0.251513	0.0275648
1110004F10Rik	ENSMUSG00000030663	11.344	3.49096	FALSE	FALSE	Down	-0.220706	0.0277642
Rab6	ENSMUSG00000030704	2.57437	1.95401	FALSE	FALSE	Down	-0.188126	0.020013
Cul4a	ENSMUSG00000031446	0.388275	1.00582	FALSE	FALSE	Down	-0.233567	0.0373384
Rwdd4a	ENSMUSG00000031568	0.646934	0.883108	FALSE	FALSE	Down	-0.283217	0.049592
Heatr3	ENSMUSG00000031657	0.712395	0.53961	FALSE	FALSE	Down	-0.28965	0.0446426
Mt3	ENSMUSG00000031760	16.4412	14.5069	FALSE	FALSE	Down	-0.257989	0.0335746
Mt1	ENSMUSG00000031765	19.8208	3.24564	FALSE	FALSE	Down	-0.341903	0.0106559
6430548M08Rik	ENSMUSG00000031824	3.37322	1.25834	FALSE	FALSE	Down	-0.209098	0.0171929
Stt3a	ENSMUSG00000032116	0.389096	0.2131	FALSE	FALSE	Down	-0.289857	0.0475792
Anxa2	ENSMUSG00000032231	0.36067	0.233022	FALSE	FALSE	Down	-0.19831	0.0345316
Tpm1	ENSMUSG00000032366	0.428508	3.56122	FALSE	FALSE	Down	-0.168338	0.0499888
Parp16	ENSMUSG00000032392	0.459708	0.173466	FALSE	FALSE	Down	-0.249827	0.0304932
1110038D17Rik	ENSMUSG00000033416	0.106788	0.16049	FALSE	FALSE	Down	-0.330023	0.0228698
St18	ENSMUSG00000033740	0.771232	0.670189	FALSE	FALSE	Down	-0.361736	0.0107876
Exoc6b	ENSMUSG00000033769	0.435304	0.282284	FALSE	FALSE	Down	-0.306247	0.00234318
Ndufb7	ENSMUSG00000033938	2.48536	1.359	FALSE	FALSE	Down	-0.251042	0.0235462
Ypel4	ENSMUSG00000034059	2.27586	0.943898	FALSE	FALSE	Down	-0.282228	0.0304081
Fhod3	ENSMUSG00000034295	1.28228	0.338639	FALSE	FALSE	Down	-0.437835	0.00281787
Kctd9	ENSMUSG00000034327	0.145145	0.247521	FALSE	FALSE	Down	-0.262779	0.0478333
Mad2l1bp	ENSMUSG00000034509	0.785174	0.700232	FALSE	FALSE	Down	-0.251622	0.034221
Ndufa3	ENSMUSG00000035674	17.1095	6.20709	FALSE	FALSE	Down	-0.417141	0.000523762
Metap2	ENSMUSG00000036112	0.473807	1.04047	FALSE	FALSE	Down	-0.232997	0.0242464
3632451O06Rik	ENSMUSG00000036242	0.510295	0.265683	FALSE	FALSE	Down	-0.296035	0.0410716
Etl4	ENSMUSG00000036617	0.263071	0.761596	FALSE	FALSE	Down	-0.349168	0.00458978
Trim17	ENSMUSG00000036964	0.176468	0.040785	FALSE	FALSE	Down	-0.254728	0.0226832
Paqr7	ENSMUSG00000037348	0.186468	0.0696807	FALSE	FALSE	Down	-0.32489	0.015837
BC061194	ENSMUSG00000037708	0.240609	0.11309	FALSE	FALSE	Down	-0.149484	0.0380692
Ccdc55	ENSMUSG00000037958	1.76995	0.0625218	FALSE	FALSE	Down	-0.328114	0.00642764
Dexi	ENSMUSG00000038055	0.707337	1.401	FALSE	FALSE	Down	-0.383345	0.00896225
Smg6	ENSMUSG00000038290	0.507904	0.7456	FALSE	FALSE	Down	-0.248566	0.0468884
Hrh3	ENSMUSG00000039059	1.06077	0.918241	FALSE	FALSE	Down	-0.274861	0.0407359
Psmd7	ENSMUSG00000039067	3.65863	7.70459	FALSE	FALSE	Down	-0.213909	0.0400248
Tekt5	ENSMUSG00000039179	1.19355	0.332266	FALSE	FALSE	Down	-0.305182	0.0224782
C130074G19Rik	ENSMUSG00000039349	1.74069	0.592062	FALSE	FALSE	Down	-0.270649	0.0303941
Magi2	ENSMUSG00000040003	0.184206	0.147302	FALSE	FALSE	Down	-0.276473	0.00406819
Plekha4	ENSMUSG00000040428	0.296254	0.0459708	TRUE	FALSE	Down	-0.174718	0.0172647
Arglu1	ENSMUSG00000040459	3.40524	0.473361	FALSE	FALSE	Down	-0.395764	5.28219e-05
Efhd2	ENSMUSG00000040659	7.14544	6.03303	FALSE	FALSE	Down	-0.336195	0.00399527
Myh6	ENSMUSG00000040752	0.323707	0.0971118	FALSE	FALSE	Down	-0.376166	0.00111383
Mtap7d2	ENSMUSG00000041020	2.29968	5.27766	FALSE	FALSE	Down	-0.16628	0.0426117
Ttc1	ENSMUSG00000041278	2.51113	2.31966	FALSE	FALSE	Down	-0.263176	0.0349078
Ankrd13a	ENSMUSG00000041870	0.869679	0.66753	FALSE	FALSE	Down	-0.321912	0.0284905
Ccdc115	ENSMUSG00000042111	1.39411	0.669959	FALSE	FALSE	Down	-0.319667	0.0234761
Cep164	ENSMUSG00000044252	0.20808	0.23164	FALSE	FALSE	Down	-0.341796	0.0200282
Osbpl1a	ENSMUSG00000044709	1.19853	0.913217	FALSE	FALSE	Down	-0.214187	0.0176411
Gemin7	ENSMUSG00000045613	1.71897	1.27729	FALSE	FALSE	Down	-0.367003	0.0115102
Chrm2	ENSMUSG00000045733	0.065069	0.0265788	FALSE	FALSE	Down	-0.179874	0.0281784
Zfp526	ENSMUSG00000046573	0.422127	0.570052	FALSE	FALSE	Down	-0.443413	0.00253962
Heatr8	ENSMUSG00000047649	0.373693	0.0824288	FALSE	TRUE	Down	-0.217245	0.0432315
Tada3	ENSMUSG00000048988	1.18316	0.479898	FALSE	FALSE	Down	-0.291786	0.0248861
Elfn1	ENSMUSG00000049536	0.971859	0.485163	FALSE	FALSE	Down	-0.294444	0.037932
Tceal1	ENSMUSG00000049751	2.77045	2.68495	FALSE	FALSE	Down	-0.301619	0.0175234
Fbxo46	ENSMUSG00000050605	0.229897	0.0141614	FALSE	FALSE	Down	-0.362014	0.012602
Zfp61	ENSMUSG00000051184	0.336624	0.216229	FALSE	FALSE	Down	-0.321752	0.0283082
Zfp524	ENSMUSG00000051391	1.42915	0.626915	FALSE	FALSE	Down	-0.308109	0.0259163
Ywhag	ENSMUSG00000051617	11.3481	9.31269	FALSE	FALSE	Down	-0.216825	0.005573
Krt9	ENSMUSG00000051650	0.301578	0.196819	FALSE	FALSE	Down	-0.289243	0.0488183
Igfn1	ENSMUSG00000052214	0.152363	0.222481	FALSE	FALSE	Down	-0.27478	0.0264624
Opa3	ENSMUSG00000052516	1.15105	0.699654	FALSE	FALSE	Down	-0.535952	7.40827e-05
Robo2	ENSMUSG00000052675	0.429307	0.367648	FALSE	FALSE	Down	-0.308826	0.0227139
Zfp112	ENSMUSG00000052727	0.397436	0.0280781	FALSE	FALSE	Down	-0.334086	0.0152254
Mtap1b	ENSMUSG00000052889	15.1994	4.8366	FALSE	FALSE	Down	-0.172484	0.0270132
Txlna	ENSMUSG00000054459	0.888502	0.306095	FALSE	FALSE	Down	-0.407497	0.00144643
Vsnl1	ENSMUSG00000055805	31.7522	43.5241	FALSE	FALSE	Down	-0.27314	0.0053307
Mta3	ENSMUSG00000056596	0.801505	0.1504	FALSE	FALSE	Down	-0.228711	0.0376372
Trnp1	ENSMUSG00000056708	7.0995	5.12124	FALSE	FALSE	Down	-0.374098	0.00123195
Ide	ENSMUSG00000058486	0.417379	1.15476	FALSE	FALSE	Down	-0.302349	0.0273975
Wdr91	ENSMUSG00000058886	1.21584	0.824863	FALSE	FALSE	Down	-0.31496	0.0320984
Deaf1	ENSMUSG00000058979	0.873628	0.720843	FALSE	FALSE	Down	-0.25193	0.046866
Cecr5	ENSMUSG00000059714	0.212871	0.296066	FALSE	FALSE	Down	-0.22133	0.0482489
Rrp1	ENSMUSG00000061132	9.76506	12.2635	FALSE	FALSE	Down	-0.18088	0.0336143
Blnk	ENSMUSG00000061461	0.239718	0.0571673	FALSE	FALSE	Down	-0.246972	0.0287507
1810013D10Rik	ENSMUSG00000062070	0.579443	0.239215	FALSE	FALSE	Down	-0.335788	0.0221766
AI413582	ENSMUSG00000062822	2.85455	0.876283	FALSE	FALSE	Down	-0.278641	0.04776
4833420G17Rik	ENSMUSG00000063129	0.902172	0.787568	FALSE	FALSE	Down	-0.369746	0.0105376
Aldoart2	ENSMUSG00000063524	0.20092	0.0801543	FALSE	FALSE	Down	-0.17838	0.0337778
Zfp772	ENSMUSG00000069729	0.412821	0.440265	FALSE	FALSE	Down	-0.313573	0.00910695
Gm10293	ENSMUSG00000075000	1.38442	0.263515	FALSE	FALSE	Down	-0.317901	0.0297381
Rasal2	ENSMUSG00000078441	0.459345	0.291109	FALSE	FALSE	Down	-0.221269	0.0380925
Ccdc61	ENSMUSG00000078816	2.24042	0.328081	FALSE	FALSE	Down	-0.464383	0.000163412
Nrbf2	ENSMUSG00000079003	0.359536	0.252502	FALSE	FALSE	Down	-0.333458	0.0173101
Dact3	ENSMUSG00000086596	1.87422	2.28077	FALSE	FALSE	Down	-0.217306	0.0491998
Slc45a4	ENSMUSG00000081721	0.454269	0.193432	FALSE	FALSE	Down	-0.313929	0.0272135
Susd5	ENSMUSG00000071343	0.196607	0.104738	FALSE	FALSE	Down	-0.21723	0.0340175
Zfp111	ENSMUSG00000085789	0.150523	0.1368	FALSE	FALSE	Down	-0.48103	0.000958171
