# Supplementary material for: Circuit-specific hippocampal ΔFosB underlies resilience to stress-induced social avoidance
Source: Nat Commun. 2020 Sep 8;11:4484. doi: 10.1038/s41467-020-17825-x (PMC7479591; doi:10.1038/s41467-020-17825-x)
Supplement: Supplementary file 4 — Source Data [file 41467_2020_17825_MOESM4_ESM.zip › Source Data Fig 4.xlsx]

## Sheet: Fig 4b
	Elicited Spike Number per Current Step																													Total Elicited Spike Number
Current (pA)	GFP																	ΔFosB													GFP	ΔFosB
25	0	0	0	0	0	0	1	0	0	0	0	0	0	0	0	0	0	0	0	0	0	0	0	0	0	0	0	0		1	44	127
50	0	0	7	0	0	0	8	0	0	0	0	0	0	0	0	0	0	0	0	0	0	0	4	0	0	0	0	4		2	98	124
75	0	0	14	3	1	6	12	5	6	6	0	0	0	0	0	1	0	6	0	0	0	0	8	0	2	0	0	8		3	254	38
100	0	0	18	9	7	11	14	10	11	11	3	0	0	2	0	6	1	10	3	0	0	0	10	0	6	1	0	8		4	175	35
125	2	5	21	13	11	14	16	14	14	14	7	4	0	5	2	9	11	12	8	0	0	0	12	3	9	8	3	5		5	147	42
150	3	9	22	17	13	17	18	17	17	17	10	8	2	8	7	12	16	14	11	0	2	2	14	6	11	10	7	3		6	177	153
175	5	11	25	19	16	19	20	19	19	19	12	11	6	11	9	13	15	15	13	1	3	4	15	7	13	12	10	3		7	200	67
200	5	12	27	21	17	20	21	21	20	20	14	13	8	13	12	15	17	15	15	4	5	5	16	8	14	14	11	3		8	184	121
225	6	13	28	22	19	21	22	23	22	22	16	15	10	14	13	16	19	15	17	6	5	7	17	10	15	16	12	3		9	180	116
250	7	15	30	23	20	22	22	24	23	23	17	17	11	16	14	16	19	14	18	8	6	5	18	11	16	17	13	2		10	181	87
275	8	16	31	24	21	23	23	25	24	24	19	18	13	17	16	17	21	14	19	9	7	9	19	11	17	19	15	2		11	117	43
300	8	17	31	24	22	24	23	26	24	25	19	19	14	18	17	17	21	12	20	10	7	10	20	11	18	19	16	2		12	105
																														13	64
																														14	104
																														15	90
																														16	122
																														17	140

## Sheet: Fig 4c
Rheobase Current (pA)
	GFP	ΔFosB
1	38	25
2	65	21
3	5	70
4	41	78
5	62	35
6	22	8
7	8	77
8	16	71
9	17	60
10	25	58
11	43	26
12	58
13	48
14	12
15	18
16	32
17	36

## Sheet: Fig 4f
% Co-labeled FosB-expressing GFP neurons
	WT	KO
1	17.1	0.9
2	2.3	0.7
3	16.5	0.3
4	7.4	0.8
5	12	2.5
6	6.1	2.8

## Sheet: Fig 4h
	Elicited Spike Number per Current Step																																																Total Elicited Spike Number
Current (pA)	WT																				KO
25	0	0	0	5	0	0	0	0	1	0	0	0	0	0	0	0	0	0	1	1	0	0	0	0	0	0	0	0	0	0	6	0	0	2	2	3	0	0	0	8	0	11	3	0	0	0	0		1
50	3	0	1	11	7	1	0	0	4	1	4	2	1	1	1	1	1	0	6	6	0	0	0	0	0	0	2	1	4	6	10	0	4	4	5	7	3	6	0	12	6	13	10	5	6	1	8		2
75	5	0	6	14	12	2	0	5	7	4	6	5	4	3	3	4	4	1	8	9	0	0	0	0	0	0	9	7	7	9	13	2	6	7	10	9	5	8	0	14	10	15	12	8	11	10	12		3
100	5	0	8	16	14	5	0	7	9	6	7	6	6	5	5	6	6	6	9	10	0	0	0	0	4	0	13	10	8	11	15	8	8	8	15	11	8	11	0	16	12	17	14	11	13	14	14		4
125	6	0	11	18	16	8	0	9	10	7	10	7	7	6	6	8	7	9	10	11	0	0	0	1	7	0	15	12	9	12	16	10	10	10	15	13	11	13	0	17	14	18	15	12	14	17	15		5
150	7	3	12	19	17	10	5	11	11	8	11	8	8	8	7	10	8	13	11	12	5	0	4	5	8	5	17	13	10	13	17	11	11	11	17	14	13	14	4	17	15	19	15	13	15	18	16		6
175	7	6	14	20	18	10	8	12	12	9	11	8	8	8	8	10	8	14	11	12	8	1	6	7	10	8	18	14	11	14	18	12	12	12	17	15	15	15	8	18	16	20	16	14	16	19	17		7
200	7	8	15	20	20	11	9	14	12	10	11	9	9	9	9	12	9	15	11	13	10	4	8	8	11	9	19	15	11	15	19	13	12	13	17	15	16	16	11	19	17	21	17	15	17	20	17		8
225	7	9	16	21	20	12	9	15	13	11	11	9	9	9	9	12	9	15	11	13	12	6	10	9	12	11	20	15	11	15	19	13	13	13	18	16	17	16	13	19	17	22	17	15	17	21	18		9
250	7	10	16	22	21	13	10	16	13	11	11	10	9	10	10	12	9	16	11	13	13	6	11	10	13	12	20	16	12	16	20	13	13	13	19	16	17	17	14	20	17	22	17	16	17	22	18		10
275	7	11	17	22	22	13	11	17	13	12	12	10	10	10	10	12	9	17	12	14	14	8	12	11	14	13	21	16	12	16	20	14	14	14	19	16	18	18	15	20	18	22	17	17	18	22	18		11
300	8	12	18	22	22	14	12	17	14	12	12	10	10	11	10	12	9	17	12	14	15	8	13	11	14	14	21	16	12	16	20	14	14	14	19	16	18	18	16	20	18	23	17	17	18	22	18		12
																																																	13
																																																	14
																																																	15
																																																	16
																																																	17
																																																	18
																																																	19
																																																	20
																																																	21
																																																	22
																																																	23
																																																	24
																																																	25
																																																	26
																																																	27
[truncated: 2 more columns]

## Sheet: Fig 4i
Rheobase Current (pA)
	WT	KO
1	22	71
2	70	85
3	45	103
4	10	82
5	3	61
6	71	120
7	127	45
8	25	13
9	18	37
10	46	35
11	17	20
12	38	70
13	35	30
14	20	15
15	39	25
16	43	8
17	35	40
18	50	20
19	25	120
20	17	6
21		35
22		5
23		25
24		36
25		30
26		40
27		30
