# Supplementary material for: Circuit-specific hippocampal ΔFosB underlies resilience to stress-induced social avoidance
Source: Nat Commun. 2020 Sep 8;11:4484. doi: 10.1038/s41467-020-17825-x (PMC7479591; doi:10.1038/s41467-020-17825-x)
Supplement: Supplementary file 4 — Source Data [file 41467_2020_17825_MOESM4_ESM.zip › Source Data Fig S3.xlsx]

## Sheet: Fig S3a
EPM % Open Arm Time				EPM % Open Arm Entries
	GFP	ΔJunD			GFP	ΔJunD
1	24.8	19		1	30.8	46.9
2	11.4	6.7		2	46.4	35.3
3	15.7	21.3		3	25.8	32.1
4	5.8	9.8		4	25	19.2
5	2.6	4.5		5	23.8	21.4
6	18.1	52.1		6	39.5	35.7
7	13.1	16		7	32.3	44.4
8	12	13.6		8	32.3	31.6
9	3.2	23.3		9	42.9	42.9
10	13.3	11		10	36.7	36.8
11	8.5	9.9		11	24.1	34.6
12		12.2		12		35.3
13		16.8		13		44.1
14		38.2		14		51.4

## Sheet: Fig S3b
Open Field % Center Time				Open Field Distance Moved (cm)
	GFP	ΔJunD			GFP	ΔJunD
1	13.9	20.4		1	2144.91	2170.01
2	13.5	13.3		2	2073.55	1539.92
3	18.5	24		3	2070.68	3876.25
4	11.6	24.1		4	1899.56	3348.26
5	20.6	28.3		5	3282.34	4210.97
6	10.4	32.3		6	1663.35	3364.81
7	13.7	14.5		7	3026.42	1517.64
8	26.8	18.2		8	1985.37	2262.99
9	16.5	18.4		9	2708.98	2341.29
10	15.9	15.9		10	2854.35	3182.55
11	21.9	14		11	2875.63	2321.56
12		23.9		12		3213.51
13		14.6		13		3309.45
14		17.2		14		2221.8
