# Supplementary material for: Circuit-specific hippocampal ΔFosB underlies resilience to stress-induced social avoidance
Source: Nat Commun. 2020 Sep 8;11:4484. doi: 10.1038/s41467-020-17825-x (PMC7479591; doi:10.1038/s41467-020-17825-x)
Supplement: Supplementary file 4 — Source Data [file 41467_2020_17825_MOESM4_ESM.zip › Source Data Fig S10.xlsx]

## Sheet: Fig S10a
	Steady State Current Produced by Voltage Step (pA)
Voltage (mV)	GFP																	ΔFosB
-100	-0.510657	-0.464143	-0.277761	-0.292953	-0.305889	-0.183074	-0.262371	-0.358429	-0.269832	-0.401395	-0.233843	-0.456198	-0.454498	-0.456066	-0.341345	-0.341345	-0.440085	-0.32866	-0.326938	-0.244218	-0.219189	-0.407844	-0.243707	-0.126399	-0.200114	-0.0794309
-90	-0.409649	-0.390476	-0.195831	-0.204208	-0.22335	-0.148786	-0.186635	-0.261362	-0.187577	-0.292024	-0.15203	-0.319576	-0.336928	-0.336573	-0.262065	-0.251955	-0.321973	-0.249686	-0.254633	-0.183186	-0.173397	-0.319782	-0.187057	-0.101922	-0.168206	-0.0553078
-80	-0.292467	-0.313841	-0.118974	-0.118195	-0.143424	-0.112289	-0.108864	-0.162118	-0.109818	-0.184178	-0.0712511	-0.196036	-0.223452	-0.214262	-0.179961	-0.159091	-0.209788	-0.16918	-0.178897	-0.120728	-0.128777	-0.230917	-0.126548	-0.0836076	-0.128888	-0.0341016
-70	-0.168648	-0.246429	-0.0446439	-0.0330658	-0.0654452	-0.0847664	-0.0380143	-0.0699059	-0.0409139	-0.0744459	0.00733538	-0.0738089	-0.107608	-0.0936423	-0.0988692	-0.0671763	-0.098057	-0.0876802	-0.0984557	-0.0567186	-0.0795097	-0.132336	-0.071636	-0.0669984	-0.088817	-0.018016
-60	-0.0559351	-0.179641	0.0267856	0.0416768	0.00409623	-0.0572386	0.0232774	0.00716751	0.0213704	0.0290383	0.0795988	0.0385175	0.0034306	0.0214521	-0.0188784	0.0225529	0.0064611	-0.00719794	-0.0111669	0.0149941	-0.0339966	-0.044645	-0.015572	-0.044496	-0.0562341	-0.0012349
-50	0.0489109	-0.112	0.0764484	0.107483	0.047702	-0.0247761	0.0612917	0.0259482	0.0573079	0.117357	0.103149	0.126613	0.1094	0.106819	0.0548312	0.101254	0.0969318	0.062775	0.0784775	0.0939059	0.013607	0.0352485	0.0431623	-0.0192682	-0.0205122	0.0175866
-40	0.0620283	-0.0547856	0.043335	0.239441	0.155536	-0.0120053	0.228466	0.174033	0.237736	0.229242	0.345359	0.261047	0.201805	0.311053	0.139786	0.19905	0.0659365	0.17233	0.15732	0.155956	0.0630379	0.120909	0.0823975	0.00511433	0.0191171	0.0335303
-30	0.0930734	0.00217844	0.14027	0.396566	0.361526	0.102803	0.148165	-0.0931116	0.237573	0.488608	0.526659	0.385258	0.484324	0.535311	-0.0948826	0.1188	0.138679	0.0297739	0.217165	0.169597	0.116524	0.252734	0.322246	0.0293565	0.0594003	0.0598357
-20	0.280446	0.284249	0.193996	0.613739	0.336325	0.119919	0.415871	0.409422	0.378813	0.791541	0.355169	0.2579	0.574302	0.272644	0.451707	0.283414	0.279843	0.222642	0.329384	0.208913	0.157917	0.398897	0.319852	0.048344	0.0929206	0.163645
-10	0.686971	0.771822	0.5753	0.593704	0.631542	0.233542	0.710542	0.79747	0.933175	0.452224	0.576533	0.906795	0.618728	1.08353	0.406359	0.607888	0.622978	0.593612	0.378001	0.371991	0.236938	0.524061	0.513635	0.0707867	0.139253	0.381101
0	1.17638	1.4394	1.17805	0.861918	1.08677	0.22389	1.27822	1.34639	1.62801	0.9731	1.09935	1.62569	1.22721	1.84597	0.617409	1.0346	1.14235	1.12451	0.529205	0.722472	0.257263	0.477645	0.781154	0.0914756	0.202598	0.732092
10	1.84109	2.17887	1.80525	1.18321	1.62665	0.380125	1.92971	2.05067	2.48188	1.41582	0.956711	2.48428	1.89177	2.68626	0.776842	1.51571	1.75895	1.74118	0.750603	1.25726	0.458756	0.802441	1.12609	0.108895	0.285258	1.18224
20	2.56317	2.97597	2.51337	1.52069	2.15304	0.520573	2.58146	2.74705	3.45612	1.86977	1.2603	3.41813	2.66149	3.55557	1.04692	2.05038	2.5032	2.4215	0.973459	1.7532	0.559639	1.09186	1.54439	0.12649	0.35038	1.61903
30	3.34816	3.77297	3.1928	1.9513	2.7364	0.661326	3.27734	3.44877	4.45954	2.38412	1.48489	4.35307	3.36184	4.46073	1.28601	2.58189	3.28829	3.12353	1.27867	2.32383	0.669144	1.42749	1.99634	0.153219	0.429159	2.08489
40	4.19157	4.58293	3.9063	2.30422	3.3242	0.798924	3.99057	4.18664	5.47225	2.87707	1.75793	5.29269	4.1297	5.40664	1.53153	3.16754	4.04785	3.91202	1.51625	2.80367	0.772194	1.76538	2.4811	0.181394	0.469834	2.59529

## Sheet: Fig S10b
100 pA Mean Spike Amplitude (pA)				100 pA Mean Spike Half-width (ms)
	GFP	ΔFosB			GFP	ΔFosB
1	73.9	23		1	4.38	6.21
2	74.4	62.8		2	1.93	3.19
3	71	51.6		3	1.87	3.14
4	65.2	23.7		4	2.28	8.01
5	65.5	21.4		5	2.02	2.77
6	64.1	61.9		6	2.14	3.12
7	43.8	48.6		7	3.15	3
8	65.6	56.9		8	1.71	2.71
9	64.5	23.4		9	1.89	4.58
10	68.9	35.5		10	1.82	4.39
11	63.5	40.8		11	1.76	2.02
12	77.9			12	1.32
13	75.2			13	1.44
14	79.4			14	1.14
15	63.8			15	2.22
16	54.4			16	2.64
17	64.6			17	2

## Sheet: Fig S10c
Spontaneous EPSC Amplitude (pA)				Spontaneous EPSC Frequency
	GFP	ΔFosB			GFP	ΔFosB
1	13.482	6.40027		1	12.2583	0.613429
2	12.2626	9.2725		2	12.5333	6.30696
3	11.9397	11.3104		3	10.25	3.48272
4	6.95107	12.372		4	7.325	2.71575
5	6.91144	4.66417		5	8.54167	3.38211
6	5.75987	10.8653		6	6.50833	4.89775
7	7.59477	4.65877		7	8.29167	7.39167
8	6.07473	4.74612		8	7.31667	6.18333
9	9.19761	5.51016		9	7.975	7.66667
10	7.06257	6.36723		10	11.15	6.03333
11	6.16375			11	8.85
12	9.8336			12	11.4417
13	8.80525			13	12.825
14	10.3687			14	15.5583
15	5.92309			15	7.04167
16	8.06093			16	11.4583
17	10.3067			17	9.35833
