# Supplementary material for: Circuit-specific hippocampal ΔFosB underlies resilience to stress-induced social avoidance
Source: Nat Commun. 2020 Sep 8;11:4484. doi: 10.1038/s41467-020-17825-x (PMC7479591; doi:10.1038/s41467-020-17825-x)
Supplement: Supplementary file 4 — Source Data [file 41467_2020_17825_MOESM4_ESM.zip › Source Data Fig S11.xlsx]

## Sheet: Fig S11c
Social Interaction Ratio
	WT	KD
1	1.606	1.432
2	1.54	1.708
3	1.446	1.278
4	1.332	1.431
5	1.434	1.431
6	0.286	1.88
7	0.538	1.339
