# Supplementary material for: Circuit-specific hippocampal ΔFosB underlies resilience to stress-induced social avoidance
Source: Nat Commun. 2020 Sep 8;11:4484. doi: 10.1038/s41467-020-17825-x (PMC7479591; doi:10.1038/s41467-020-17825-x)
Supplement: Supplementary file 4 — Source Data [file 41467_2020_17825_MOESM4_ESM.zip › Source Data Fig 5.xlsx]

## Sheet: Fig 5c
Nomalized Fold Change mRNA of Potential ΔFosB Target Genes
	Adra2a		Arhgap36		Elavl2		Kctd9		Nefm		Gaa		Igfbp6		Peg10A		Peg10B		Prkcb		Scg5
	Control	ΔFosB	Control	ΔFosB	Control	ΔFosB	Control	ΔFosB	Control	ΔFosB	Control	ΔFosB	Control	ΔFosB	Control	ΔFosB	Control	ΔFosB	Control	ΔFosB	Control	ΔFosB
1	1.14	0.82	1.31	0.92	0.48	0.51	2.36	1.74	0.5	0.6	1.21	1.22	1.73	2.5	1.46	0.96	1.14	0.65	0.96	0.76	2.08	4.81
2	1.19	0.62	1.27	0.88	0.75	0.52	1.35	0.78	0.39	0.97	1.11	1	1.13	1.62	0.71	1.27	0.83	0.86	1.06	1.25	1.54	1.48
3	0.98	0.87	1.23	0.89	1.54	0.76	0.3	1.51	0.27	0.82	0.68	0.55	0.76	0.88	0.89	1.25	1.12	1.06	1.04	0.95	0.45	1.16
4	1.31	0.9	0.54	1.41	0.71	0.85	0.63	1.41	0.83	1.02	1.18	0.52	1.07	1.52	1.04	1.43	0.85	1.17	1.07	1.72	0.63	0.98
5	1.35	1.08	0.65	0.8	0.53	0.79	0.35	1.79	0.77	1.14	1.05	1.79	0.77	1.39	0.85	1.39	0.76	1.32	0.86	2.8	0.43	0.75
6	1.26	1.47	1	0.3	1.98	0.9	1.01		0.6	0.76	0.77	1.48	0.54	1.11	1.05	1.05	1.3	0.97	1.01	2.62	0.88	1.45
7	1.38	0.47							1.48	4.14
8	0.61	0.21							0.8	1.37
9	0.55	0.28							1.06	1
10	0.75	0.33							2.13	1.78
11	0.71	0.48							1.64	2.94
12	0.78	0.41							1.54	3.7

## Sheet: Fig 5d
Adra2a Normalized Fold Change mRNA
	Control	Cas9	ΔJunD
1	2.17	9.97	3.69
2	1.48	5.03	3.94
3	1.38	14.72	7.14
4	0.39	3.79	1.37
5	0.38	1.28	1.58
6	0.19	1.53	1.49
7	0.98	1.68	3.59
8	1.07	2.29	2.78
9	0.97	1.85	2.21
10	0.83	2.69	1.86
11	1.04	2.16	1.71
12	1.14	1.74	3.38

## Sheet: Fig 5f
Adra2a Intensity in GFP-labeled vHPC Cells
	FosB-/-	FosBfl/fl
1	1.21242	1.96172
2	0.645953	0.758217
3	1.17022	1.56038
4	1.20191	1.21728
5	1.56082	1.25289
6	1.75467	1.46226
7	1.1742	0.798032
8	1.38959	1.6506
9	0.919869	1.86722
10	1.27668	0.78991
11	0.742408	1.1349
12	1.75641	1.75888
13	1.663	1.4524
14	1.15948	1.22569
15	1.23019	1.96368
16	0.978322	1.10806
17	1.41418	1.39554
18	1.09733	1.22758
19	0.691207	1.26145
20	1.33832	1.71137
21	0.809926	1.39496
22	0.657339	1.65394
23	1.20321	1.59331
24	0.577275	1.83234
25	0.903987	2.14636
26	1.22468	1.73429
27	0.950546	1.42694
28	0.68294	1.68005
29	1.50258	2.40904
30	1.0565	1.8636
31	1.40968	1.8612
32	0.834583	2.00342
33	0.795059	1.71058
34	0.766558	1.79905
35	1.05715	1.84046
36	1.28117	1.67794
37	1.55081	1.59585
38	1.33237	1.78491
39	1.23106	1.9214
40	0.948515	1.72704
41	0.833278	1.61412
42	1.31932	1.46915
43	1.79238	1.21046
44	1.27581	1.64088
45	1.25688	1.77236
46	0.801803	1.1634
47	1.10299	1.35529
48	1.51803	0.495833
49	1.33564	1.02118
50	1.02546	0.638266
51	1.02814	1.23962
52	0.204439	0.971505
53	0.423673	1.47046
54	0.336139	0.933286
55	0.42933	0.662343
56	0.285519	0.487275
57	0.467332	1.59563
58	0.403585	1.56154
59	1.35159	1.08283
60	0.95642	1.44972
61	0.364713	1.20872
62	1.20503	1.27298
63	0.786501	1.20256
64	0.911094	0.671699
65	0.838427	0.829652
66	0.786501	1.65829
67	0.927556	0.803399
68	0.677355	1.11836
69	1.25151	1.29974
70	0.974043	1.74633
71	0.900143	1.00407
72	0.722537	1.59447
73	0.54493	0.951851
74	0.863882	0.750313
75	1.39445	0.488363
76	1.42056	1.51237
77	1.17246	1.15484
78	1.13026	0.93974
79	0.840893	1.27675
80	0.547179	1.35435
81	0.545873	1.0454
82	1.40207	0.739144
83	0.951053	0.845824
84	1.0206
85	0.791433
86	0.54493
87	0.658645
88	0.882593
89	0.847347
90	0.357896
91	0.667928
92	0.852786
93	1.07456
94	1.38829
95	0.79999
96	0.945977
97	1.24194
98	1.16071
99	1.3946
100	0.909861
