# Supplementary material for: Circuit-specific hippocampal ΔFosB underlies resilience to stress-induced social avoidance
Source: Nat Commun. 2020 Sep 8;11:4484. doi: 10.1038/s41467-020-17825-x (PMC7479591; doi:10.1038/s41467-020-17825-x)
Supplement: Supplementary file 4 — Source Data [file 41467_2020_17825_MOESM4_ESM.zip › Source Data Fig S9.xlsx]

## Sheet: Fig S9a
EPM % Open Arm Time				EPM % Open Arm Entries
	Control	ΔFosB			Control	ΔFosB
1	9.01	12.73		1	32.14	47.62
2	13.91	21.63		2	69.23	45.71
3	24.27	22.27		3	45	43.75
4	30.72	29.85		4	27.78	48.28
5	30.23	18.16		5	56.67	69.23
6	26.37	23.49		6	46.67	48.48
7	35.96	6.65		7	53.85	26.67
8		11.83		8		42.86

## Sheet: Fig S9b
	Temporally Dissociative Passive Avoidance Crossover Latency (s)
	Control					ΔFosB
	Day 1	Day 2	Day 3	Day 4	Day 5	Day 1	Day 2	Day 3	Day 4	Day 5
1	4.33	19.69	39.39	13.33	600	5.11	5.43	19.65	49.6	110.31
2	12.9	29.16	37.06	7.32	17.99	10.72	33.98	33.28	600	600
3	15.13	11.21	25.71	600	600	29.01	43.47	265.19	600	600
4	22.46	165.65	341.46	600	600	17.72	86.55	198	308.77	600
5	20.21	13.17	15.63	38.09	23.07	13.51	42.05	600	600	600
6	9.97	28.06	49.52	600	600	6.32	8.27	59.34	600	600
7	19.25	6.33	20.8	19.98	10.11	11.28	8.88	600	600	600
8						14.59	30.66	38.32	16.76	72.22

## Sheet: Fig S9c
Open Field % Center Time				Open Field Distance Moved (cm)
	Control	ΔFosB			Control	ΔFosB
1	12.31	15.91		1	3999	2990
2	12.49	23.77		2	2959	3214
3	14.01	13.45		3	3711	2769
4	21.31	13.23		4	2393	2693
5	20.08	9.49		5	3601	2202
6	21.62	11.01		6	2674	1902
7	12.31	9.94		7	2888	2235
8		28.85		8		2219

## Sheet: Fig S9d
Open Field % Center Time				Open Field Distance Moved (cm)
	Control	ΔFosB			Control	ΔFosB
1	22.5	22.1		1	2682	3351
2	13.5	16.6		2	2644	2865
3	14.1	5.1		3	2134	2614
4	11.8	6.1		4	1873	2436
5	16.8	39.8		5	3323	5839
6	17.4	26.6		6	3223	2336
7	24.5	25.1		7	3934	2628
