# Supplementary material for: Circuit-specific hippocampal ΔFosB underlies resilience to stress-induced social avoidance
Source: Nat Commun. 2020 Sep 8;11:4484. doi: 10.1038/s41467-020-17825-x (PMC7479591; doi:10.1038/s41467-020-17825-x)
Supplement: Supplementary file 4 — Source Data [file 41467_2020_17825_MOESM4_ESM.zip › Source Data Fig 2.xlsx]

## Sheet: Fig 2b
Social Interaction Ratio					Social Interaction Time (not included in Figure 2)
	Control	FosB KO			GFP		ΔJunD
1	1.07336	0.0535168			No Target	Target	No Target	Target
2	1.00282	0.267722		1	52.75	56.62	26.16	1.4
3	2.2171	0.708861		2	35.44	35.54	63.2	16.92
4	1.29032	0.779472		3	20.59	45.65	22.12	15.68
5	1.46507	0.274233		4	25.73	33.2	41.31	32.2
6	2.91525	1.21393		5	90.76	132.97	65.2	17.88
7		1.36863		6	25.96	75.68	53.85	65.37
8		0.946267		7			56.29	77.04
9		0.876562		8			85.05	80.48
				9			87.25	76.48

## Sheet: Fig 2c
	Temporally Dissociative Passive Avoidance Crossover Latency (s)
	Control					FosB KO
	Day 1	Day 2	Day 3	Day 4	Day 5	Day 1	Day 2	Day 3	Day 4	Day 5
1	18.27	26.83	87	86.37	290.92	15.17	52.64	239.01	600	600
2	62.88	37.23	52.84	291.54	186.34	8.32	57.01	600	600	600
3	38.93	44	171.15	600	600	38.45	54.12	70.42	27.97	22.39
4	13.29	17.12	40.33	23.46	18.02	44.08	37.18	23.96	61.73	11.23
5	18.69	48.79	361.76	600	600	37.86	39.32	13.22	113.89	51.9
6	19.87	229.82	600	600	600	25.42	55.76	18.12	53.17	133.91
7	23.27	34.99	27.19	76.98	209.41	20.51	46.52	41.35	42.93	600
8						12.53	44.63	165.09	168.13	600

## Sheet: Fig 2d
EPM % Open Arm Time				EPM % Open Arm Entries
	Control	FosB KO			Control	FosB KO
1	6.38	9.63		1	23.26	35.71
2	8.03	20.24		2	31.43	38.46
3	8.02	19.29		3	30.56	43.24
4	19.68	7.94		4	35.14	20.69
5	3.17	7.24		5	12.82	37.93
6	9.97	6.94		6	31.03	42.42
7	21.02	13.62		7	30	34.88
8		5.98		8		31.58

## Sheet: Fig 2f
Social Interaction Ratio						Social Interaction Time
	Control	FosB KO				Control		FosB KO
1	2.41891	1.10063				No Target	Target	No Target	Target
2	0.451765	2.58615			1	36.07	87.25	96.03	109.94
3	1.32921	0.744803			2	71.94	32.5	84.05	51.65
4	1.1695	0.998259			3	79.98	106.31	79.18	112.25
5	1.36638	0.410464			4	83.48	97.63	97.46	128.83
6	1.32173	0.718989			5	70.5	96.33	39.54	42.71
7	1.37558	0.726967			6	71.24	94.16	67.7	82.75
8	0.858102	1.43988			7	62.73	86.29	62.73	104.7
9	0.989627	0.97652			8	89.36	76.68	110.41	100.37
10	1.18448	0.862984			9	96.4	95.4	93.16	89.92
11	1.429				10	88.79	105.17	90.76	116.92
					11	66.97	95.7

## Sheet: Fig 2g
	Temporally Dissociative Passive Avoidance Crossover Latency (s)
	Control					FosB KO
	Day 1	Day 2	Day 3	Day 4	Day 5	Day 1	Day 2	Day 3	Day 4	Day 5
1	12.18	25.56	29.61	139.38	109.05	8.27	17.67	37.78	19.2	25.82
2	8.85	26.24	78.53	23.46	19.05	12.63	67.14	19.45	42.4	53.74
3	18.92	110.61	173.17	246.3	600	13.3	6.18	25.99	14.95	15.85
4	18.5	72.76	301.43	600	600	5.26	6.31	9.02	4.73	10.8
5	4.58	24.57	600	600	600	23.17	43.39	90.8	308.3	600
6	16.19	16.29	28.56	124.61	148.42	11.37	8.1	27.38	111.03	197.36
7						43.2	49.75	47.32	17.22	33.24
8						10.85	71.93	151.55	161.89	169.44

## Sheet: Fig 2h
EPM % Open Arm Time				EPM % Open Arm Entries
	Control	FosB KO			Control	FosB KO
1	14.07	22.64		1	34.48	37.93
2	4.18	25.6		2	21.05	43.18
3	3.59	20.44		3	20.51	45.16
4	6.76	33.83		4	25.93	50
5	21.78	26.62		5	39.02	53.66
6		10.22		6		33.33
7		28.57		7		53.13
8		20.36		8		45.45
