# Supplementary material for: Circuit-specific hippocampal ΔFosB underlies resilience to stress-induced social avoidance
Source: Nat Commun. 2020 Sep 8;11:4484. doi: 10.1038/s41467-020-17825-x (PMC7479591; doi:10.1038/s41467-020-17825-x)
Supplement: Supplementary file 4 — Source Data [file 41467_2020_17825_MOESM4_ESM.zip › Source Data Fig S5.xlsx]

## Sheet: Fig S5b
FosB Intensity in GFP-labeled vHPC-NAc Cells
	Control	FosB gRNA
1	1.31181	0.812404
2	1.4657	0.633704
3	0.849957	0.227117
4	1.00505	0.171343
5	2.37596	0.312062
6	1.97938	0.47083
7	1.79906	0.421129
8	0.572712	0.550984
9	0.73302	0.855004
10	0.204448	0.142087
11	1.18127	1.20051
12	2.21583	1.22566
13	0.61574	0.363986
14	0.285885	0.82361
15	1.158	0.317879
16	0.064927	0.399316
17	2.18974	0.883319
18	0.98905	0.343199
19	0.447476	0.679384
20	1.32737	0.375192
21	0.258683	0.724722
22	1.5343	0.304962
23	0.623867	1.38366
24	0.000941	0.34645
25	0.000428	1.05569
26	0.004448	0.743199
27	1.08537	0.866895
28	0.696493	0.36219
29	0.344825	1.05432
30	0.944996	0.653122
31	2.30505	0.552951
32	1.72293	1.0231
33	1.95492	0.526176
34	0.848503	0.657913
35	0.507528	0.43858
36	0.010265	0.321728
37	0.674594	0.837211
38	0.834559	0.590932
39	1.2207	1.05594
40	0.987511	1.43978
41	0.680325	0.468862
42	1.25458	0.386826
43	1.1923	0.28503
44	1.21839	0.221044
45	2.02934	0.337725
46	0.737126	1.26193
47	2.60736	0.64089
48	0.648075	0.798802
49	1.10351	0.672198
50	0.929427	0.230967
51	1.9018	1.93695
52	1.60573	0.412062
53	2.07605	0.190676
54	0.991531	0.536441
55	1.72258	0.605475
56	1.11608	1.35458
57	0.760137	1.14363
58	0.540975	1.00188
59	0.764414	0.480667
60	0.713088	0.738494
61	2.37622	0.392216
62	2.90967	0.576647
63	3.2142	0.197263
64	3.60573	0.416082
65	1.08494	0
66	1.29786	0
67	1.24833	0.035244
68	0.944654	0
69	0.861933	0.072883
70	1.47023	0.261591
71	1.01839	0.033704
72	1.19333	0.444397
73	1.74397	0.535244
74	2.14465	0.646022
75	0.797434	0.118221
76	0.524722	0.432678
77	0.795979	0.140633
78	1.94585	0.121642
79	0.454149	0.641916
80	0.295466	0.369119
81	0.84166	0.650813
82	0.276048	1.54696
83	1.27904	0.849358
84	0.551839	0.377502
85	0.721557	0.723695
86	0.475021	0.934816
87	0.380753	0.367322
88	0.882464	0.843541
89	1.38383	0.584346
90	0.446878	0.396236
91	1.04431	0.503422
92	1.30625	0.672541
93	1.12583	1.17117
94	0.645851	1.4515
95	1.06313	0.719418
96	1.71352	0.46219
97	0.84799	1.08529
98	1.68015	0.581694
99	0.841916	0.388195
100	0.424294	0.667836
101	1.12926	1.04987
102	0.817194	1.11805
103	0.579555	0
104	2.055	0.648589
105	0.905133	0.429683
106	1.87177	0.223781
107	1.03559	0.088281
108	1.52019	0.374594
109	1.00154	0.497519
110	0.473738	0.437896
111	0.406758	0.463559
112	0.955432	0.456287
113	0.09213	1.56074
114	0.116681	0.592044
115	0.532335	0.536014
116	1.07622	0.610265
117	0.792643	0.626176
118	0.486399	0.4929
119	1.63773	0.386912
120	0.961677
121	1.43944
122	0.285201
123	1.13191
124	0.743798
125	0.528058
126	1.57092
127	0.74337
128	1.18092
129	0.514115
130	1.35227
131	1.49316
132	0.79846
133	0.565441
134	0.415483
135	0.513944
136	1.00359
137	1.27639
138	0.568349
139	0.597947
140	0.507956
141	0.340034
142	0.345595
143	0.28426
144	0.078186
145	0.208554
146	0.006245
147	0.003764
148	0.230881
149	0.041745
