# Supplementary material for: Circuit-specific hippocampal ΔFosB underlies resilience to stress-induced social avoidance
Source: Nat Commun. 2020 Sep 8;11:4484. doi: 10.1038/s41467-020-17825-x (PMC7479591; doi:10.1038/s41467-020-17825-x)
Supplement: Supplementary file 4 — Source Data [file 41467_2020_17825_MOESM4_ESM.zip › Source Data Fig S4.xlsx]

## Sheet: Fig S4b
ΔFosB Protein Expression (Normalized to NT)
	NT	GFP	gRNA1	gRNA2
1	1.2107	1.60358	1.13011	0.77036
2	0.888412	0.759656	0.823419	0.638996
3	0.900908	0.769443	0.449965	-0.07886
4	1	0.813365	0.567486	0.302134

## Sheet: Fig S4e
% of FosB-labeled GFP Cells in dHPC
	GFP	FosB gRNA
1	75	0
2	95.8	30.8
3	42.1	64.3
4	74.3	71.4
5	64.3	22.2
6	70	36.4
7	54.2	15.4
8	75	43.5
9		79.5
10		22.6
11		75
12		45.9
13		26.7
14		66.7
15		33.3
16		60
17		43.3

## Sheet: Fig S4f
	Object Interaction Time (s)
	GFP		FosB gRNA
	Familiar	Novel	Familiar	Novel
1	24.12	73.81	38.97	42.58
2	18.49	40.21	26.19	50.65
3	48.05	52.52	26.23	9.41
4	47.75	68.27	24.49	39.07
5	21.69	27.86	27.86	32.5
6	26.36	16.32	17.68	8.44
7	25.23	36.47	31.83	18.45
8	38.14	29.33	40.71	14.01
9	13.98	24.79	8.91	10.81
10	24.49	31.46	122.79	35.37
11	35.77	108.41	43.24	35.14
12	34.93	39.41	28.43	80.11
13	23.92	58.12	81.82	63.9
14	91.02	78.75	4.5	31.33
15	52.25	32.27	46.75	20.05
16	1.8	17.75	61.09	38.91
17	21.39	23.42	68.67	32.33
18	25.99	107.51	12.51	21.65
19	44.31	66.73
20	26.53	47.08
