# Supplementary material for: Circuit-specific hippocampal ΔFosB underlies resilience to stress-induced social avoidance
Source: Nat Commun. 2020 Sep 8;11:4484. doi: 10.1038/s41467-020-17825-x (PMC7479591; doi:10.1038/s41467-020-17825-x)
Supplement: Supplementary file 4 — Source Data [file 41467_2020_17825_MOESM4_ESM.zip › Source Data Fig 3.xlsx]

## Sheet: Fig 3b
Social Interaction Ratio						Social Interaction Time
	KO	Resc				KO		Resc
1	0.668	1.507				No Target	Target	No Target	Target
2	1.045	1.472			1	76.41	51.02	80.11	120.69
3	1.06	0.906			2	83.72	87.45	64.13	94.43
4	1.003	1.109			3	81.18	86.02	87.92	79.68
5	0.374	1.277			4	81.25	81.51	80.88	89.66
6	1.203	1.397			5	24.16	9.04	71.07	90.79
7	0.947	0.895			6	76.31	91.83	73.21	102.24
8	1.322	1.073			7	104.87	99.33	98.43	88.12
9	0.919	1.322			8	75.88	100.33	78.61	84.35
10	1.102	1.475			9	78.71	72.37	84.15	111.24
11	0.607	0.807			10	70.6	77.81	79.81	117.68
12	0.975	1.093			11	90.62	55.02	71.27	57.52
13	0.908				12	101.9	99.4	70.74	77.31
					13	101	91.69

## Sheet: Fig 3d
EPM % Open Arm Time				EPM % Open Arm Entries
	KO	Resc			KO	Resc
1	9.5	12.1		1	37.037	30.5556
2	11.1	5.5		2	38.2353	30
3	31.3	4.2		3	41.3793	21.7391
4	42.5	25.6		4	64.2857	55.1724
5	30	5.5		5	40	19.3548
6	32.5	21		6	52.6316	38.0952
7	23.6	6.8		7	37.5	40
8	18.8	20		8	31.8182	41.6667
9	11.2	5		9	27.7778	26.087
10	28	10.9		10	45.7143	40.625
11	20.4	14.9		11	41.1765	41.1765
12	22.4	28.5		12	50	53.125
13	20.5			13	45.8333
14	30.4			14	48.5714
15	38.2			15	54.8387

## Sheet: Fig 3e
	Temporally Dissociative Passive Avoidance Crossover Latency (s)
	KO					Rescue
	Day 1	Day 2	Day 3	Day 4	Day 5	Day 1	Day 2	Day 3	Day 4	Day 5
1	8.18	42.82	6.53	5.98	19.22	6.48	10.47	38.73	9.82	600
2	10.95	11.1	26.04	8.3	151.69	32.81	57.76	600	600	600
3	6.71	6.83	72.88	151.1	33.63	39.18	600	600	600	600
4	13.18	31.88	48.45	11.33	31.53	5.7	22.09	160.66	273.09	23.46
5	6.53	6.77	20.05	9.9	30.91	13.25	27.72	34.51	29.39	600
6	7.37	29.41	22.01	600	600	7.32	34.43	147.49	600	600
7	12.55	10.17	15.77	133.66	16.52	12.75	39.95	91.89	93.05	26.84
8	10.25	12.83	600	600	600	12.85	26.78	600	600	600
9	20.06	30.14	51.2	20.57	17.54	18.07	14.07	68.9	600	600
10	6.11	40.8	21.04	600	600	11.82	27.03	600	600	600
11	15.43	9.6	24.52	22.72	23.84	23.62	12.62	172.15	303.15	220.95
12	30.31	26.71	20.21	100.51	14.12	10.18	33.13	14.45	600	600
13	22.14	12.22	65.84	13.5	20.12	4.9	7.93	15	37.83	290.5
14	14.32	15.09	7.42	15.9	30.33
15	4.55	7.25	60	22.47	16.49

## Sheet: Fig 3g
Social Interaction Ratio						Social Interaction Time
	Control	ΔFosB				Control		ΔFosB
1	1.19	0.23				No Target	Target	No Target	Target
2	1.136	1.499			1	83.78	99.7	95.13	21.89
3	1.141	1.757			2	80.95	91.99	54.99	82.45
4	1.273	2.115			3	58.06	66.27	63.1	110.88
5	0.899	1.841			4	83.58	106.37	53.69	113.55
6	1.852	1.624			5	79.08	71.07	76.14	140.21
7	1.55	1.359			6	50.78	94.06	70.17	113.98
8	1.002	3.165			7	82.08	127.23	87.19	118.49
9	0.218	1.38			8	80.48	80.65	35.34	111.85
10	0.885	0.814			9	93.73	20.42	61.36	84.68
11	0.788	1.216			10	109.21	96.7	79.08	64.4
12	0	1.125			11	75.41	59.46	74.11	90.12
13	0.834	1.391			12	0	0	72.61	81.65
14	1.167	0.68			13	52.15	43.48	82.18	114.28
15	0.696	1.162			14	75.08	87.65	87.02	59.16
16	0.969				15	53.52	37.27	48.85	56.76
17	0.104				16	85.89	83.19
18	0.635				17	73.24	7.61
					18	85.15	54.09

## Sheet: Fig 3i
EPM % Open Arm Time				EPM % Open Arm Entries
	Control	ΔFosB			Control	ΔFosB
1	27.99	11.29		1	40	29.03
2	17.51	10.17		2	33.33	31.82
3	13.26	6.94		3	34.78	40.74
4	20.26	25.69		4	41.38	45.45
5	2.27	5.45		5	18.18	38.1
6	19.07	8.69		6	37.93	36.84
7	9.08	30.61		7	34.62	64

## Sheet: Fig 3j
	Temporally Dissociative Passive Avoidance Crossover Latency (s)
	Control					ΔFosB
	Day 1	Day 2	Day 3	Day 4	Day 5	Day 1	Day 2	Day 3	Day 4	Day 5
1	10.21	276.72	384.67	600	600	5.61	14.66	113.99	61.12	110.31
2	7.96	30.11	11.59	12.39	17.99	12.44	48.45	37.03	9.11	600
3	9.04	21.06	26.22	277.65	600	16.27	63.8	600	600	600
4	4.32	10.29	5.16	14.4	600	13.89	16.33	600	600	600
5	24.85	39.21	17.76	131.18	113.59	25.27	121	142.16	600	600
6	16.1	29.25	110.3	245.45	316.2	12.5	35.33	16.42	52.83	404.64
7	16.67	32.06	99.54	112.02	215.01	11.99	14.86	9.15	18.27	27.29
