# Supplementary material for: Circuit-specific hippocampal ΔFosB underlies resilience to stress-induced social avoidance
Source: Nat Commun. 2020 Sep 8;11:4484. doi: 10.1038/s41467-020-17825-x (PMC7479591; doi:10.1038/s41467-020-17825-x)
Supplement: Supplementary file 4 — Source Data [file 41467_2020_17825_MOESM4_ESM.zip › Source Data Fig S8.xlsx]

## Sheet: Fig S8b
% of FosB-labeled GFP Cells in VHPC
	GFP	ΔFosB
1	43.2432	100
2	19.2308	100
3	31.5789	100
4	42.1053	100
5	66.6667	100
6		100

## Sheet: Fig S8c
ΔFosB Intensity in GFP-labeled Cells in vHPC
	GFP	ΔFosB
1	0.505298	3.10166
2	0.734298	3.2362
3	0.476543	1.90331
4	0.506404	2.86875
5	0.639966	0.98659
6	0.756938	0.841903
7	1.48525	0.765526
8	0.555847	1.94124
9	0.958094	0.574844
10	0.312274	1.12919
11	1.34889	1.25885
12	0.943587	0.979889
13	0.282998	1.35214
14	0.466849	1.51778
15	2.03746	1.44017
16	0.327367	1.6596
17	0.665078	1.12308
18	0.630077	1.02966
19	0.588506	0.686351
20	0.919386	1.37283
21	0.257886	1.16589
22	2.14174	1.85991
23	0.954842	0.818157
24	0.494954	0.971822
25	2.10258	0.599565
26	1.04436	0.971431
27	0.72428	0.888418
28	1.98606	0.607893
29	2.50398	1.06388
30	1.20876	0.818352
31	1.42104	1.42221
32	1.14331	1.64269
33	1.14988	1.19282
34	0.516292	1.76578
35	0.868641	0.477974
36	1.87163	0.988671
37	1.46866	1.48083
38		0.851011
39		2.39488
40		2.87617
41		0.877424
42		2.31453
43		0.675682
44		1.3377
45		1.03161
46		0.682643
